# Supplementary material for: Sex-based disparities in DNA methylation and gene expression in late-gestation mouse placentas
Source: Biol Sex Differ. 2024 Jan 6;15:2. doi: 10.1186/s13293-023-00577-w (PMC10770955; doi:10.1186/s13293-023-00577-w)
Supplement: Supplementary file 1 — Additional file 1: List of all differentially methylated regions (DMRs) between male and female E18.5 placentas. [file 13293_2023_577_MOESM1_ESM.xlsx]

## Sheet: AUTO Higher in male
DMRs_ID	Annotation	Gene.Name	Gene.Description	Meth_Male	Meth_Female	Diff_Meth
chr13.55474501.55474600	exon (NM_019813, exon 13 of 14)	Mir6944	microRNA 6944	44.1958	34.1978	-10.000243285325
chr5.116444501.116444600	3' UTR (NM_026886, exon 13 of 13)	Srrm4os	serine/arginine repetitive matrix 4, opposite strand	43.798	33.7954	-10.0010321204485
chr5.63806701.63806800	exon (NM_177006, exon 7 of 7)	0610040J01Rik	RIKEN cDNA 0610040J01 gene	75.7545	65.749	-10.002159107266
chr7.127896301.127896400	promoter-TSS (NM_178600)	Vkorc1	vitamin K epoxide reductase complex, subunit 1	32.9471	22.9332	-10.0135039441398
chr19.29502001.29502100	Intergenic	A930007I19Rik	RIKEN cDNA A930007I19 gene	20.5437	10.5117	-10.0321251484042
chr18.61841001.61841100	intron (NM_198649, intron 6 of 22)	Afap1l1	actin filament associated protein 1-like 1	73.7973	63.7647	-10.0324259072425
chr16.32165901.32166000	promoter-TSS (NM_001347182)	Nrros	negative regulator of reactive oxygen species	21.0883	11.0524	-10.0360628175295
chr11.109475101.109475200	intron (NM_028710, intron 1 of 13)	Slc16a6	solute carrier family 16 (monocarboxylic acid transporters), member 6	56.6007	46.5681	-10.036075036075
chr4.43522401.43522500	intron (NM_001277875, intron 2 of 8)	Tpm2	tropomyosin 2, beta	21.0554	11.0137	-10.0375127884506
chr17.5092001.5092100	intron (NM_001085355, intron 2 of 19)	Arid1b	AT rich interactive domain 1B (SWI-like)	53.1602	43.1137	-10.0401118586641
chr7.19778601.19778700	Intergenic	Bcam	basal cell adhesion molecule	41.1673	31.1226	-10.04498573623
chr3.149314201.149314300	Intergenic	Gm1653	predicted gene 1653	76.6042	66.5555	-10.0458616762597
chr1.104993901.104994000	exon (NM_011800, exon 12 of 12)	Cdh20	cadherin 20	37.108	27.0491	-10.0606189484577
chr5.149248201.149248300	Intergenic	Alox5ap	arachidonate 5-lipoxygenase activating protein	56.861	46.7973	-10.0659376819298
chr3.105802201.105802300	promoter-TSS (NM_145541)	Rap1a	RAS-related protein 1a	33.6394	23.576	-10.0664085086997
chr7.101541101.101541200	Intergenic	Art2a-ps	ADP-ribosyltransferase 2a, pseudogene	15.4269	5.35657	-10.0714285714286
chr12.114207201.114207300	Intergenic	Mir7094-1	microRNA 7094-1	84.3489	74.2729	-10.0772690577788
chr5.67845901.67846000	intron (NM_001038999, intron 1 of 36)	Atp8a1	ATPase, aminophospholipid transporter (APLT), class I, type 8A, member 1	60.4877	50.4087	-10.0796269358599
chr12.13270501.13270600	intron (NM_027706, intron 1 of 51)	Nbas	neuroblastoma amplified sequence	68.1107	58.028	-10.0832862693331
chr13.113881001.113881100	intron (NM_172595, intron 1 of 4)	Arl15	ADP-ribosylation factor-like 15	68.8278	58.7444	-10.0848985143088
chr10.110921001.110921100	intron (NM_007792, intron 1 of 5)	Csrp2	cysteine and glycine-rich protein 2	30.2189	20.1258	-10.0898741271328
chr4.126085901.126086000	intron (NM_172701, intron 7 of 9)	Lsm10	U7 snRNP-specific Sm-like protein LSM10	42.0095	31.9198	-10.0930104989735
chr7.29793001.29793100	exon (NM_001360207, exon 5 of 5)	Zfp30	zinc finger protein 30	32.2862	22.186	-10.0994516645323
chr9.89832401.89832500	intron (NR_040735, intron 2 of 5)	4930524O08Rik	RIKEN cDNA 4930524O08 gene	51.7491	41.644	-10.1052346206363
chr7.6189901.6190000	exon (NM_001146024, exon 5 of 5)	Galp	galanin-like peptide	38.3415	28.229	-10.1127757296869
chr17.15377101.15377200	Intergenic	Dll1	delta like canonical Notch ligand 1	29.4894	19.3796	-10.1140107866493
chr3.96559901.96560000	exon (NM_023719, exon 6 of 8)	Txnip	thioredoxin interacting protein	55.6392	45.5231	-10.1167096846594
chr17.84676301.84676400	promoter-TSS (NM_001286005)	Abcg8	ATP binding cassette subfamily G member 8	20.389	10.2689	-10.1187731345888
chr17.79021301.79021400	promoter-TSS (NM_029239)	Prkd3	protein kinase D3	18.7705	8.63963	-10.1272554605888
chr12.24974401.24974500	promoter-TSS (NM_001081378)	Kidins220	kinase D-interacting substrate 220	50.756	40.6237	-10.1287688442211
chr10.127593001.127593100	intron (NM_008512, intron 10 of 88)	Lrp1	low density lipoprotein receptor-related protein 1	41.7745	31.6329	-10.140346125335
chr12.84198501.84198600	intron (NM_001163501, intron 1 of 12)	Elmsan1	ELM2 and Myb/SANT-like domain containing 1	78.6702	68.5287	-10.1433795152073
chr14.73388901.73389000	Intergenic	Itm2b	integral membrane protein 2B	52.1653	42.0148	-10.1479814052014
chr6.137541101.137541200	intron (NM_001271588, intron 1 of 20)	Eps8	epidermal growth factor receptor pathway substrate 8	77.3844	67.2293	-10.1573199191547
chr10.52545801.52545900	promoter-TSS (NR_037920)	Zfa-ps	zinc finger protein, autosomal, pseudogene	56.4782	46.3163	-10.1603521500856
chr3.153968401.153968500	Intergenic	Slc44a5	solute carrier family 44, member 5	77.6752	67.5075	-10.1674234701758
chr8.120473901.120474000	Intergenic	Gse1	genetic suppressor element 1, coiled-coil protein	59.697	49.5249	-10.1693564455071
chr4.60109901.60110000	intron (NM_001200004, intron 3 of 6)	Mup2	major urinary protein 2	70.9683	60.7905	-10.1747903936337
chr13.38133301.38133400	Intergenic	Dsp	desmoplakin	56.2674	46.0893	-10.1765819570971
chr2.30547801.30547900	Intergenic	Cstad	CSA-conditional, T cell activation-dependent protein	37.3119	27.1347	-10.1772004363942
chr11.48789401.48789500	Intergenic	Rack1	receptor for activated C kinase 1	44.9796	34.7896	-10.1861800896239
chr19.6270701.6270800	Intergenic	Mir192	microRNA 192	47.6241	37.4379	-10.1893963488328
chr5.107331201.107331300	promoter-TSS (NM_001079873)	Brdt	bromodomain, testis-specific	55.1097	44.9096	-10.202737338205
chr10.4530901.4531000	intron (NM_001195672, intron 5 of 10)	Ccdc170	coiled-coil domain containing 170	69.6806	59.4765	-10.2046306242239
chr13.63171901.63172000	intron (NM_001289926, intron 7 of 15)	2010111I01Rik	RIKEN cDNA 2010111I01 gene	38.2336	28.0327	-10.204991087344
chr2.59698001.59698100	intron (NM_001290659, intron 1 of 25)	Tanc1	tetratricopeptide repeat, ankyrin repeat and coiled-coil containing 1	25.7794	15.5711	-10.2058552878225
chr4.32982301.32982400	promoter-TSS (NM_027491)	Rragd	Ras-related GTP binding D	29.8598	19.6446	-10.2122918214194
chr1.161713001.161713100	Intergenic	Fasl	Fas ligand (TNF superfamily, member 6)	64.6358	54.4186	-10.2187933903569
chr11.109706001.109706100	intron (NM_153782, intron 1 of 10)	Fam20a	family with sequence similarity 20, member A	39.372	29.147	-10.2232583255495
chr11.70886901.70887000	intron (NM_019400, intron 3 of 17)	Rabep1	rabaptin, RAB GTPase binding effector protein 1	80.0303	69.7984	-10.2251962179772
chr3.55780401.55780500	intron (NM_030595, intron 41 of 57)	Mab21l1	mab-21-like 1 (C. elegans)	32.0657	21.8338	-10.2291236287156
chr13.114271901.114272000	Intergenic	Ndufs4	NADH dehydrogenase (ubiquinone) Fe-S protein 4	80.2394	69.9969	-10.2375809935205
chr6.4747901.4748000	promoter-TSS (NM_001130191)	Peg10	paternally expressed 10	50.5767	40.3347	-10.2428053773656
chr3.138525701.138525800	promoter-TSS (NR_035481)	Eif4e	eukaryotic translation initiation factor 4E	66.362	56.1095	-10.2513399971027
chr14.119711501.119711600	intron (NM_015820, intron 1 of 1)	1700006F04Rik	RIKEN cDNA 1700006F04 gene	59.4714	49.2173	-10.2530768784569
chr8.26938901.26939000	Intergenic	Zfp703	zinc finger protein 703	85.35	75.0949	-10.2547948549933
chr1.66469201.66469300	intron (NM_175510, intron 1 of 64)	Unc80	unc-80, NALCN activator	47.344	37.08	-10.2603311529488
chr2.181494101.181494200	exon (NM_183181, exon 1 of 1)	Abhd16b	abhydrolase domain containing 16B	67.8611	57.6003	-10.2606298236074
chr4.154594901.154595000	intron (NM_001291026, intron 1 of 16)	5930403L14Rik	RIKEN cDNA 5930403L14 gene	61.1214	50.8517	-10.2682309282022
chr5.66081701.66081800	intron (NM_139065, intron 2 of 6)	Rbm47	RNA binding motif protein 47	55.0388	44.7713	-10.2716997516162
chr12.74184701.74184800	intron (NM_172804, intron 2 of 6)	1700086L19Rik	RIKEN cDNA 1700086L19 gene	80.1916	69.9221	-10.2719372939456
chr14.76663101.76663200	Intergenic	1700108F19Rik	RIKEN cDNA 1700108F19 gene	69.0221	58.7435	-10.2819878337973
chr8.13562301.13562400	5' UTR (NM_001080781, exon 1 of 9)	1700029H14Rik	RIKEN cDNA 1700029H14 gene	46.0285	35.7415	-10.2859523933538
chr13.95443801.95443900	exon (NM_198408, exon 3 of 7)	Crhbp	corticotropin releasing hormone binding protein	30.2541	19.9672	-10.2887308769662
chr8.120564201.120564300	intron (NM_001145896, intron 3 of 15)	Gins2	GINS complex subunit 2 (Psf2 homolog)	69.5543	59.2615	-10.2929795467109
chr17.28013301.28013400	intron (NM_181413, intron 12 of 24)	Tcp11	t-complex protein 11	29.7108	19.4211	-10.2955274580109
chr11.62614201.62614300	intron (NM_001357955, intron 2 of 3)	Snord65	small nucleolar RNA, C/D box 65	56.3759	46.074	-10.3004728633037
chr16.55893401.55893500	intron (NM_001134457, intron 1 of 5)	Nxpe3	neurexophilin and PC-esterase domain family, member 3	53.4472	43.1417	-10.3017387466206
chr17.24795001.24795100	Intergenic	Meiob	meiosis specific with OB domains	40.9889	30.6893	-10.3032526290046
chr4.59324401.59324500	intron (NM_001163288, intron 15 of 16)	Gm12596	predicted gene 12596	80.5273	70.2192	-10.3106615009327
chr15.99040301.99040400	Intergenic	Tuba1c	tubulin, alpha 1C	38.0645	27.7395	-10.3245780485369
chr4.127016001.127016100	Intergenic	Sfpq	splicing factor proline/glutamine rich (polypyrimidine tract binding protein associated)	81.4584	71.1285	-10.3298960950023
chr11.57886101.57886200	Intergenic	Hand1	heart and neural crest derivatives expressed 1	15.4657	5.13558	-10.3306395979107
chr2.45044701.45044800	intron (NM_001355291, intron 2 of 9)	Mir5129	microRNA 5129	33.3856	23.0458	-10.3410600142626
chr7.26072001.26072100	intron (NM_007813, intron 1 of 8)	Cyp2b13	cytochrome P450, family 2, subfamily b, polypeptide 13	46.4819	36.1407	-10.3411077124754
chr1.37077201.37077300	Intergenic	Tmem131	transmembrane protein 131	59.7137	49.3598	-10.3495359038596
chr5.130180501.130180600	intron (NM_001359233, intron 1 of 7)	Rabgef1	RAB guanine nucleotide exchange factor (GEF) 1	25.5416	15.1829	-10.3577868959569
chr11.87726201.87726300	intron (NM_172448, intron 3 of 9)	Supt4a	suppressor of Ty 4A	64.3199	53.9622	-10.3599728081915
chr2.132060701.132060800	exon (NM_001355430, exon 14 of 16)	Rassf2	Ras association (RalGDS/AF-6) domain family member 2	36.2398	25.8809	-10.3621722591197
chr12.55489301.55489400	TTS (NM_010907)	Nfkbia	nuclear factor of kappa light polypeptide gene enhancer in B cells inhibitor, alpha	76.5584	66.1895	-10.3654213311579
chr10.26564601.26564700	Intergenic	Gm8709	glyceraldehyde-3-phosphate dehydrogenase pseudogene	64.1357	53.7726	-10.3689383884433
chr14.59643701.59643800	Intergenic	Shisa2	shisa family member 2	38.9831	28.5996	-10.3845659989728
chr6.3050401.3050500	Intergenic	Gm8579	spermatogenesis associated glutamate (E)-rich protein 4a pseudogene	74.1031	63.7158	-10.3855981416957
chr15.97285301.97285400	intron (NM_172293, intron 3 of 5)	Amigo2	adhesion molecule with Ig like domain 2	83.3312	72.9454	-10.3902953586498
chr7.143154701.143154800	intron (NM_008434, intron 2 of 15)	Kcnq1	potassium voltage-gated channel, subfamily Q, member 1	43.2638	32.8729	-10.3914160039008
chr3.60472301.60472400	promoter-TSS (NM_001253713)	Mbnl1	muscleblind like splicing factor 1	40.1625	29.7573	-10.4043955603638
chr12.69576401.69576500	Intergenic	Vcpkmt	valosin containing protein lysine (K) methyltransferase	81.4525	71.0488	-10.404683036262
chr2.32892501.32892600	intron (NM_146119, intron 1 of 13)	Fam129b	family with sequence similarity 129, member B	51.7196	41.3129	-10.4069829094572
chr5.114965701.114965800	intron (NM_009327, intron 1 of 9)	Hnf1a	HNF1 homeobox A	35.3704	24.9541	-10.4171087830466
chr1.52098901.52099000	intron (NM_001308266, intron 17 of 24)	Stat1	signal transducer and activator of transcription 1	29.584	19.1611	-10.4217794917915
chr16.78266101.78266200	Intergenic	E330011O21Rik	RIKEN cDNA E330011O21 gene	38.8984	28.4748	-10.4235293612379
chr8.77524301.77524400	Intergenic	Arhgap10	Rho GTPase activating protein 10	64.9598	54.5302	-10.4258103879234
chr8.47334001.47334100	intron (NM_175162, intron 1 of 4)	Stox2	storkhead box 2	79.7693	69.3422	-10.42653417622
chr4.47302801.47302900	intron (NM_009928, intron 33 of 39)	Tgfbr1	transforming growth factor, beta receptor I	82.5412	72.1055	-10.4334206801
chr4.117895101.117895200	intron (NM_146152, intron 18 of 19)	Dph2	DPH2 homolog	61.2643	50.8221	-10.4447595544224
chr6.143833701.143833800	intron (NM_001113559, intron 13 of 13)	Sox5	SRY (sex determining region Y)-box 5	76.168	65.7182	-10.4450229932602
chr7.59806501.59806600	intron (NR_146211, intron 44 of 171)	Snord116l2	small nucleolar RNA, C/D box 116-like 2	49.7088	39.2543	-10.4525880125337
chr13.20704801.20704900	Intergenic	Aoah	acyloxyacyl hydrolase	53.6216	43.1653	-10.4554865424431
chr11.96795601.96795700	non-coding (NR_033523, exon 2 of 2)	Gm11517	ubiquitin A-52 residue ribosomal protein fusion product 1 pseudogene	37.2542	26.8003	-10.4591078855785
chr15.97011701.97011800	intron (NM_027052, intron 6 of 15)	Slc38a4	solute carrier family 38, member 4	76.7077	66.2365	-10.4716848892627
chr6.47904901.47905000	exon (NM_146175, exon 8 of 8)	Zfp212	Zinc finger protein 212	38.0847	27.6097	-10.4733734600511
chr7.132450201.132450300	Intergenic	Oat	ornithine aminotransferase	73.5048	63.0298	-10.4739704739705
chr2.170195201.170195300	Intergenic	Zfp217	zinc finger protein 217	46.3623	35.8892	-10.4740898312177
chr12.3235101.3235200	promoter-TSS (NR_015551)	Rab10os	RAB10, member RAS oncogene family, opposite strand	25.5497	15.0702	-10.476554733536
chr16.33785201.33785300	Intergenic	Muc13	mucin 13, epithelial transmembrane	91.1608	80.6772	-10.4805704836709
chr1.5110001.5110100	intron (NM_133826, intron 7 of 13)	Atp6v1h	ATPase, H+ transporting, lysosomal V1 subunit H	50.5428	40.0594	-10.4810747044742
chr13.97305801.97305900	Intergenic	Enc1	ectodermal-neural cortex 1	56.8336	46.3518	-10.481862497404
chr1.36781401.36781500	exon (NM_001289612, exon 5 of 6)	Zap70	zeta-chain (TCR) associated protein kinase	58.841	48.3509	-10.4883108980687
chr9.46127101.46127200	intron (NM_027498, intron 3 of 24)	Apoa1	apolipoprotein A-I	56.5644	46.0661	-10.496691702432
chr9.114522701.114522800	intron (NM_001042503, intron 2 of 3)	Ccr4	chemokine (C-C motif) receptor 4	40.816	30.3086	-10.5055410729803
chr7.35379701.35379800	intron (NM_027897, intron 10 of 14)	Faap24	Fanconi anemia core complex associated protein 24	31.9423	21.4361	-10.5059935454126
chr5.143758201.143758300	promoter-TSS (NR_015486)	D130017N08Rik	RIKEN cDNA D130017N08 gene	42.1831	31.675	-10.5068793462581
chr4.63420801.63420900	intron (NM_001008792, intron 7 of 11)	Akna	AT-hook transcription factor	43.6001	33.0849	-10.511739761687
chr6.108534901.108535000	intron (NM_010585, intron 60 of 61)	Mir7661	microRNA 7661	79.0606	68.5472	-10.5120155877896
chr8.124560301.124560400	intron (NM_007428, intron 2 of 4)	Agt	angiotensinogen (serpin peptidase inhibitor, clade A, member 8)	50.1382	39.6222	-10.5158626456907
chr4.126236901.126237000	exon (NM_144941, exon 7 of 17)	Map7d1	MAP7 domain containing 1	44.4604	33.9424	-10.516980130941
chr10.18634801.18634900	exon (NM_001033258, exon 14 of 34)	Hebp2	heme binding protein 2	66.0016	55.4624	-10.5350734094617
chr10.37000401.37000500	intron (NM_008229, intron 13 of 13)	Hdac2	histone deacetylase 2	77.5476	67.0063	-10.5423954129028
chr7.30476401.30476500	intron (NM_019459, intron 22 of 29)	Nphs1os	nephrosis 1 homolog, nephrin, opposite strand	62.0914	51.5429	-10.5467371078816
chr7.28088601.28088700	intron (NM_001122603, intron 5 of 19)	Fcgbp	Fc fragment of IgG binding protein	44.1645	33.6149	-10.5508474576271
chr2.22690301.22690400	3' UTR (NM_008078, exon 16 of 16)	Mir3967	microRNA 3967	58.0225	47.4747	-10.5511308409859
chr2.76585101.76585200	exon (NM_145525, exon 19 of 27)	Prkra	protein kinase, interferon inducible double stranded RNA dependent activator	84.9689	74.414	-10.5574072426838
chr19.53423501.53423600	Intergenic	Smndc1	survival motor neuron domain containing 1	28.7428	18.1819	-10.5606967882417
chr10.81253401.81253500	intron (NM_001285855, intron 1 of 12)	Matk	megakaryocyte-associated tyrosine kinase	38.9546	28.3841	-10.5651437144492
chr4.152999701.152999800	Intergenic	Gm833	predicted gene 833	79.6395	69.0668	-10.5672611558254
chr9.14680001.14680100	Intergenic	Gm7607	predicted gene 7607	84.0242	73.4517	-10.5689239743834
chr15.97272501.97272600	intron (NM_172293, intron 1 of 5)	Amigo2	adhesion molecule with Ig like domain 2	35.1441	24.5687	-10.5741299054533
chr6.85373401.85373500	intron (NM_001003955, intron 1 of 5)	Rab11fip5	RAB11 family interacting protein 5 (class I)	85.9097	75.3324	-10.5773291079794
chr11.46254501.46254600	exon (NM_001252460, exon 17 of 31)	Fndc9	fibronectin type III domain containing 9	75.3708	64.7949	-10.5777914614121
chr11.51327001.51327100	intron (NM_153393, intron 2 of 28)	Col23a1	collagen, type XXIII, alpha 1	57.7897	47.2092	-10.5821670396918
chr5.77099301.77099400	intron (NM_175606, intron 1 of 2)	Hopx	HOP homeobox	84.2616	73.667	-10.5924316528572
chr17.29762101.29762200	Intergenic	Ccdc167	coiled-coil domain containing 167	32.6796	22.0896	-10.5940610907853
chr11.99035701.99035800	Intergenic	Igfbp4	insulin-like growth factor binding protein 4	40.166	29.5656	-10.6018485686594
chr9.103366401.103366500	promoter-TSS (NM_001134426)	Cdv3	carnitine deficiency-associated gene expressed in ventricle 3	51.8199	41.2081	-10.6074481074481
chr17.56612501.56612600	promoter-TSS (NM_018730)	Rpl36	ribosomal protein L36	21.4511	10.8379	-10.6109956998624
chr5.128491101.128491200	Intergenic	Tmem132d	transmembrane protein 132D	23.4903	12.8731	-10.6186457571932
chr9.89066701.89066800	Intergenic	Trim43b	tripartite motif-containing 43B	41.3103	30.6924	-10.6190563934621
chr3.73134201.73134300	intron (NR_040557, intron 1 of 4)	Gm20754	predicted gene, 20754	58.104	47.481	-10.6255883611468
chr7.6729201.6729300	intron (NM_008817, intron 1 of 8)	Peg3	paternally expressed 3	54.0345	43.4074	-10.6267818909954
chr6.115809201.115809300	promoter-TSS (NM_172086)	Rpl32	ribosomal protein L32	24.7983	14.1675	-10.6306722165185
chr5.38302801.38302900	exon (NM_172709, exon 7 of 7)	Drd5	dopamine receptor D5	54.4266	43.7932	-10.6323177703828
chr13.37860001.37860100	intron (NM_001039188, intron 1 of 9)	Rreb1	ras responsive element binding protein 1	74.0648	63.4193	-10.6485882114122
chr9.43144401.43144500	intron (NM_011139, intron 5 of 12)	Tmem136	transmembrane protein 136	43.2777	32.6299	-10.6494449631705
chr10.116654201.116654300	Intergenic	Gm26579	predicted gene, 26579	80.1225	69.4748	-10.6495823534182
chr16.96109301.96109400	Intergenic	Hmgn1	high mobility group nucleosomal binding domain 1	64.3369	53.6892	-10.6498525484923
chr16.11051701.11051800	Intergenic	Snn	stannin	68.6867	58.0306	-10.6512732243471
chr12.72731901.72732000	Intergenic	Ppm1a	protein phosphatase 1A, magnesium dependent, alpha isoform	62.8739	52.2058	-10.6644268335428
chr11.100618401.100618500	intron (NM_019795, intron 1 of 13)	Dnajc7	DnaJ heat shock protein family (Hsp40) member C7	25.6087	14.9376	-10.6693046815605
chr16.45580201.45580300	exon (NM_198106, exon 17 of 28)	Gcsam	germinal center associated, signaling and motility	42.9632	32.2837	-10.6813595536739
chr2.168970501.168970600	Intergenic	1700017J07Rik	RIKEN cDNA 1700017J07 gene	37.5072	26.8208	-10.6858149962653
chr7.27356901.27357000	promoter-TSS (NM_138676)	Shkbp1	Sh3kbp1 binding protein 1	18.8039	8.11558	-10.6859066721828
chr19.28791201.28791300	Intergenic	Slc1a1	solute carrier family 1 (neuronal/epithelial high affinity glutamate transporter, system Xag), member 1	34.0072	23.3214	-10.6860486129936
chr1.5109501.5109600	intron (NM_133826, intron 7 of 13)	Atp6v1h	ATPase, H+ transporting, lysosomal V1 subunit H	57.9176	47.2244	-10.6940143639064
chr9.40241901.40242000	Intergenic	Scn3b	sodium channel, voltage-gated, type III, beta	16.6064	5.90635	-10.7024391543554
chr5.88593701.88593800	intron (NM_001359208, intron 2 of 13)	Rufy3	RUN and FYVE domain containing 3	34.9327	24.2253	-10.703712255317
chr17.84026101.84026200	Intergenic	8430430B14Rik	RIKEN cDNA 8430430B14 gene	46.9344	36.2253	-10.7049663299663
chr12.36078401.36078500	Intergenic	Gm5434	ubiquitin-conjugating enzyme E2F (putative) pseudogene	65.0388	54.3279	-10.7068853235451
chr5.24064201.24064300	Intergenic	Fam126a	family with sequence similarity 126, member A	77.1957	66.4815	-10.7121691867455
chr19.12502901.12503000	promoter-TSS (NM_172442)	Dtx4	deltex 4, E3 ubiquitin ligase	64.0106	53.2885	-10.7190560828953
chr19.40818901.40819000	Intergenic	Ccnj	cyclin J	65.817	55.0933	-10.7216331139616
chr19.29472501.29472600	3' UTR (NM_021396, exon 6 of 6)	A930007I19Rik	RIKEN cDNA A930007I19 gene	76.6445	65.9142	-10.7317902922058
chr16.92646201.92646300	intron (NM_001111023, intron 3 of 5)	Runx1	runt related transcription factor 1	62.9432	52.209	-10.735039067389
chr18.69198701.69198800	Intergenic	Tcf4	transcription factor 4	31.8431	21.1101	-10.7359474148147
chr10.127247801.127247900	intron (NM_001039000, intron 3 of 28)	Kif5a	kinesin family member 5A	56.1695	45.4292	-10.7378963657859
chr5.20569701.20569800	intron (NM_001170746, intron 16 of 22)	Phtf2	putative homeodomain transcription factor 2	93.8468	83.1057	-10.7427055702918
chr8.24419601.24419700	Intergenic	Tcim	transcriptional and immune response regulator	67.2522	56.5048	-10.7479654848076
chr4.138383701.138383800	Intergenic	Fam43b	family with sequence similarity 43, member B	42.249	31.4875	-10.7609253242788
chr10.117034701.117034800	Intergenic	Lrrc10	leucine rich repeat containing 10	37.4986	26.741	-10.7612055641422
chr8.69063801.69063900	intron (NM_153054, intron 9 of 16)	Atp6v1b2	ATPase, H+ transporting, lysosomal V1 subunit B2	46.8335	36.0747	-10.7650545838713
chr19.46690701.46690800	intron (NM_025563, intron 1 of 4)	Borcs7	BLOC-1 related complex subunit 7	61.913	51.1403	-10.7764153192871
chr19.6070601.6070700	exon (NM_001081041, exon 5 of 10)	Tm7sf2	transmembrane 7 superfamily member 2	89.1311	78.3366	-10.7971014492754
chr9.77486001.77486100	intron (NM_001146048, intron 2 of 13)	Lrrc1	leucine rich repeat containing 1	70.0211	59.2141	-10.8035816914705
chr3.84665401.84665500	promoter-TSS (NM_177260)	Tmem154	transmembrane protein 154	29.7719	18.9658	-10.8036367975798
chr13.66735801.66735900	Intergenic	Uqcrb	ubiquinol-cytochrome c reductase binding protein	80.3884	69.5852	-10.8044475029189
chr2.181238101.181238200	exon (NM_183162, exon 5 of 19)	Helz2	helicase with zinc finger 2, transcriptional coactivator	92.1722	81.3622	-10.8066675303364
chr15.100421001.100421100	intron (NM_008732, intron 1 of 16)	Slc11a2	solute carrier family 11 (proton-coupled divalent metal ion transporters), member 2	86.8721	76.0598	-10.809121093585
chr11.80886601.80886700	exon (NM_007384, exon 7 of 10)	Spaca3	sperm acrosome associated 3	45.0365	34.2144	-10.8213514886053
chr3.95530301.95530400	intron (NM_021281, intron 2 of 7)	Ctss	cathepsin S	76.4729	65.6403	-10.8311429348319
chr8.120416801.120416900	Intergenic	Gse1	genetic suppressor element 1, coiled-coil protein	33.3003	22.4697	-10.8335658518112
chr11.68898301.68898400	Intergenic	Rpl26	ribosomal protein L26	56.1613	45.3184	-10.8457907936571
chr4.141166001.141166100	intron (NM_172518, intron 1 of 9)	Fbxo42	F-box protein 42	94.0511	83.2066	-10.8459377394364
chr4.83505501.83505600	Intergenic	Psip1	PC4 and SFRS1 interacting protein 1	79.8246	68.9732	-10.8518150722719
chr19.21723501.21723600	Intergenic	Tmem2	transmembrane protein 2	35.8131	24.9557	-10.8573036920151
chr3.41557701.41557800	intron (NM_001130184, intron 1 of 10)	Jade1	jade family PHD finger 1	36.9677	26.1043	-10.8605974155416
chr14.73238501.73238600	5' UTR (NM_175116, exon 1 of 1)	Lpar6	lysophosphatidic acid receptor 6	27.2291	16.3508	-10.876480912681
chr14.34825801.34825900	intron (NM_008166, intron 2 of 15)	Grid1	glutamate receptor, ionotropic, delta 1	76.4203	65.5412	-10.8803668560046
chr17.5091601.5091700	intron (NM_001085355, intron 2 of 19)	Arid1b	AT rich interactive domain 1B (SWI-like)	50.6362	39.7501	-10.8855096351773
chr7.79294501.79294600	5' UTR (NM_018811, exon 2 of 11)	Abhd2	abhydrolase domain containing 2	65.6649	54.7755	-10.8888795021261
chr17.30606501.30606600	intron (NM_001113560, intron 1 of 6)	Glo1	glyoxalase 1	53.4711	42.5819	-10.8893251890634
chr9.114024701.114024800	intron (NM_178624, intron 1 of 14)	Fbxl2	F-box and leucine-rich repeat protein 2	58.6081	47.7163	-10.8916886811624
chr12.109540101.109540200	promoter-TSS (NR_027652)	Meg3	maternally expressed 3	55.6567	44.766	-10.8939788412265
chr4.43598301.43598400	Intergenic	Msmp	microseminoprotein, prostate associated	32.5088	21.6096	-10.9016910651186
chr17.83547201.83547300	Intergenic	Cox7a2l	cytochrome c oxidase subunit VIIa polypeptide 2-like	79.3638	68.4605	-10.9024436116093
chr10.110919201.110919300	promoter-TSS (NM_007792)	Csrp2	cysteine and glycine-rich protein 2	33.7481	22.8434	-10.9034888723026
chr2.153795301.153795400	TTS (NR_036629)	Efcab8	EF-hand calcium binding domain 8	72.037	61.1311	-10.9089882565492
chr4.151659601.151659700	intron (NM_001081557, intron 3 of 23)	Camta1	calmodulin binding transcription activator 1	86.6988	75.7872	-10.910033704952
chr18.65578401.65578500	intron (NR_105742, intron 1 of 6)	Zfp532	zinc finger protein 532	67.6674	56.7568	-10.9124161755741
chr5.143755801.143755900	Intergenic	D130017N08Rik	RIKEN cDNA D130017N08 gene	83.6118	72.6981	-10.9184507879869
chr11.115436101.115436200	Intergenic	Trim80	tripartite motif-containing 80	36.6498	25.7219	-10.9240720866541
chr15.97204801.97204900	Intergenic	Gm32885	predicted gene, 32885	72.0657	61.1417	-10.9271427330883
chr7.145128001.145128100	Intergenic	1810010D01Rik	RIKEN cDNA 1810010D01 gene	60.6964	49.7528	-10.9399470372163
chr4.59318601.59318700	intron (NM_001163288, intron 15 of 16)	Gm12596	predicted gene 12596	82.267	71.3209	-10.9421039143512
chr4.150024001.150024100	Intergenic	H6pd	hexose-6-phosphate dehydrogenase (glucose 1-dehydrogenase)	93.4544	82.4997	-10.9545454545455
chr11.90258501.90258600	intron (NM_026178, intron 2 of 6)	Mmd	monocyte to macrophage differentiation-associated	65.2769	54.3158	-10.9566026895132
chr2.127335601.127335700	promoter-TSS (NM_010090)	Dusp2	dual specificity phosphatase 2	24.8482	13.8889	-10.959595959596
chr7.127611701.127611800	exon (NM_177226, exon 3 of 3)	Zfp629	zinc finger protein 629	78.5558	67.5854	-10.9673015750364
chr6.22444401.22444500	Intergenic	Fam3c	family with sequence similarity 3, member C	69.9906	59.0231	-10.9691728521681
chr12.3235001.3235100	promoter-TSS (NR_015551)	Rab10os	RAB10, member RAS oncogene family, opposite strand	30.0497	19.0796	-10.9701552699892
chr10.69982001.69982100	intron (NM_170729, intron 33 of 40)	Ank3	ankyrin 3, epithelial	38.9355	27.9562	-10.9769021475589
chr13.95216201.95216300	intron (NM_001170669, intron 1 of 18)	Pde8b	phosphodiesterase 8B	45.0468	34.0706	-10.977512718567
chr11.96273001.96273100	intron (NM_008270, intron 1 of 1)	Hoxb9	homeobox B9	39.2496	28.2636	-10.9857345993303
chr2.165900901.165901000	Intergenic	Zmynd8	zinc finger, MYND-type containing 8	46.6265	35.6416	-10.9860900801926
chr10.18843801.18843900	Intergenic	Perp	PERP, TP53 apoptosis effector	63.3922	52.3973	-10.9966910086718
chr19.23282301.23282400	Intergenic	Smc5	structural maintenance of chromosomes 5	28.2892	17.2808	-11.0052991915832
chr9.40454501.40454600	intron (NM_001357617, intron 1 of 20)	Gramd1b	GRAM domain containing 1B	62.9349	51.9269	-11.0072932717
chr2.122301501.122301600	intron (NM_025777, intron 4 of 5)	Duoxa2	dual oxidase maturation factor 2	28.2664	17.2382	-11.0304683316576
chr4.108360201.108360300	Intergenic	Fam159a	family with sequence similarity 159, member A	32.13	21.0993	-11.0324887538929
chr9.120130101.120130200	promoter-TSS (NR_002902)	Snora62	small nucleolar RNA, H/ACA box 62	64.438	53.4051	-11.0333152354236
chr16.23096801.23096900	Intergenic	Eif4a2	eukaryotic translation initiation factor 4A2	54.5969	43.5564	-11.0420933099104
chr6.113242701.113242800	intron (NR_155434, intron 2 of 17)	Mtmr14	myotubularin related protein 14	64.7621	53.7164	-11.0471339755962
chr16.93816601.93816700	Intergenic	Morc3	microrchidia 3	56.6244	45.5692	-11.0524359393036
chr8.77534201.77534300	Intergenic	Prmt9	protein arginine methyltransferase 9	48.6595	37.6014	-11.0567288731804
chr4.155024801.155024900	Intergenic	Plch2	phospholipase C, eta 2	83.7128	72.6569	-11.0593463302752
chr18.37012401.37012500	exon (NM_009960, exon 1 of 4)	Pcdha11	protocadherin alpha 11	48.6138	37.5492	-11.0618820595596
chr6.148944101.148944200	promoter-TSS (NR_144294)	Fam60a	family with sequence similarity 60, member A	17.9161	6.84562	-11.0632378229032
chr17.55969701.55969800	promoter-TSS (NM_001159523)	Shd	src homology 2 domain-containing transforming protein D	39.7908	28.7261	-11.0670231938922
chr1.185515501.185515600	Intergenic	5033404E19Rik	NSA2 ribosome biogenesis homolog pseudogene	45.0904	34.0152	-11.0737505716555
chr9.42521001.42521100	exon (NM_175481, exon 21 of 21)	Tbcel	tubulin folding cofactor E-like	35.3275	24.2474	-11.0771599178951
chr19.46784301.46784400	intron (NM_001102471, intron 1 of 6)	Cnnm2	cyclin M2	56.1625	45.0765	-11.08570488211
chr9.35467601.35467700	intron (NM_021339, intron 7 of 18)	Cdon	cell adhesion molecule-related/down-regulated by oncogenes	19.4533	8.36052	-11.0890022330932
chr7.88482301.88482400	intron (NM_028238, intron 2 of 2)	Rab38	RAB38, member RAS oncogene family	37.9294	26.8434	-11.0905436852126
chr10.120736701.120736800	Intergenic	4921513I03Rik	RIKEN cDNA 4921513I03 gene	48.6528	37.5592	-11.0937968234942
chr3.109378601.109378700	intron (NM_020505, intron 1 of 26)	Vav3	vav 3 oncogene	34.1715	23.0746	-11.0939311944337
chr12.55432901.55433000	Intergenic	Psma6	proteasome (prosome, macropain) subunit, alpha type 6	40.1387	29.0314	-11.1049632047806
chr2.74749801.74749900	non-coding (NR_110445, exon 3 of 3)	LOC102634401	uncharacterized LOC102634401	27.8202	16.7084	-11.1072201050572
chr1.75386401.75386500	intron (NM_001085370, intron 1 of 38)	Speg	SPEG complex locus	72.7104	61.5913	-11.1166313029378
chr3.67499101.67499200	intron (NM_001164763, intron 1 of 5)	Rarres1	retinoic acid receptor responder (tazarotene induced) 1	71.4753	60.3606	-11.1185140592131
chr6.134984301.134984400	3' UTR (NM_001109914, exon 2 of 2)	Apold1	apolipoprotein L domain containing 1	35.0826	23.9675	-11.1204638033906
chr17.49787601.49787700	intron (NM_177052, intron 13 of 22)	Kif6	kinesin family member 6	75.6789	64.5494	-11.1325948472298
chr12.20553601.20553700	Intergenic	1700030C10Rik	RIKEN cDNA 1700030C10 gene	45.7999	34.6624	-11.1328546253189
chr9.96752701.96752800	promoter-TSS (NR_015511)	E030011O05Rik	RIKEN cDNA E030011O05 gene	31.7692	20.6259	-11.1423378076063
chr15.81239401.81239500	TTS (NM_145132)	Mchr1	melanin-concentrating hormone receptor 1	25.001	13.8536	-11.1460957178841
chr9.3055801.3055900	Intergenic	Mir101c	microRNA 101c	87.5231	76.3722	-11.1483419919272
chr6.84105801.84105900	intron (NM_001077694, intron 22 of 54)	Dysf	dysferlin	27.9172	16.767	-11.150715693124
chr11.3125501.3125600	intron (NR_003517, intron 1 of 6)	Pisd-ps1	phosphatidylserine decarboxylase, pseudogene 1	48.8047	37.6501	-11.1527051259803
chr13.109441101.109441200	intron (NM_011056, intron 3 of 16)	Mir582	microRNA 582	27.4084	16.2533	-11.155017350046
chr5.109552601.109552700	Intergenic	Crlf2	cytokine receptor-like factor 2	93.4014	82.2476	-11.1568145971404
chr6.140351201.140351300	Intergenic	Plekha5	pleckstrin homology domain containing, family A member 5	86.5507	75.3891	-11.1584841655243
chr2.168953801.168953900	intron (NM_009564, intron 1 of 5)	Zfp64	zinc finger protein 64	34.814	23.6558	-11.1623012995042
chr4.139179801.139179900	intron (NR_033543, intron 1 of 2)	Gm16287	predicted gene 16287	33.0304	21.8656	-11.1665546557603
chr5.135258501.135258600	Intergenic	Fzd9	frizzled class receptor 9	58.9997	47.8263	-11.1723480982513
chr11.59015501.59015600	intron (NM_199152, intron 88 of 89)	Trim11	tripartite motif-containing 11	49.9166	38.7317	-11.185637265763
chr16.56795001.56795100	intron (NM_172825, intron 1 of 15)	Adgrg7	adhesion G protein-coupled receptor G7	69.4	58.215	-11.1868488917669
chr8.107049101.107049200	promoter-TSS (NM_026513)	Pdf	peptide deformylase (mitochondrial)	12.6043	1.40908	-11.1965913125814
chr3.32341701.32341800	intron (NM_009517, intron 5 of 5)	4930429B21Rik	RIKEN cDNA 4930429B21 gene	86.8202	75.6275	-11.1967054263566
chr13.94596101.94596200	Intergenic	Tbca	tubulin cofactor A	22.9225	11.7216	-11.1981140796894
chr18.36969201.36969300	exon (NM_001301256, exon 1 of 4)	Pcdha6	protocadherin alpha 6	53.1531	41.9504	-11.199324502072
chr17.5981001.5981100	intron (NR_151772, intron 2 of 25)	Synj2	synaptojanin 2	50.0829	38.8788	-11.2029903842454
chr11.104978401.104978500	Intergenic	Efcab3	EF-hand calcium binding domain 3	73.907	62.7057	-11.2038719509642
chr4.45869601.45869700	intron (NM_001305421, intron 9 of 18)	Ccdc180	coiled-coil domain containing 180	63.7899	52.5754	-11.2138094944132
chr19.15193801.15193900	Intergenic	Tle4	transducin-like enhancer of split 4	82.1298	70.9059	-11.2220327768031
chr8.61532201.61532300	intron (NM_001293772, intron 15 of 21)	Cbr4	carbonyl reductase 4	72.1454	60.9185	-11.2260525503323
chr7.43713101.43713200	intron (NM_001039042, intron 1 of 5)	Klk13	kallikrein related-peptidase 13	38.4607	27.2297	-11.2302087711924
chr14.105333501.105333600	Intergenic	Ndfip2	Nedd4 family interacting protein 2	63.2746	52.0436	-11.2315114142313
chr10.75093301.75093400	intron (NM_001081412, intron 1 of 22)	Bcr	breakpoint cluster region	57.5794	46.3442	-11.2362996561799
chr6.124905701.124905800	intron (NM_008479, intron 5 of 7)	Lag3	lymphocyte-activation gene 3	62.3949	51.1543	-11.2366998081284
chr13.103097001.103097100	intron (NM_175171, intron 3 of 28)	Mast4	microtubule associated serine/threonine kinase family member 4	20.9133	9.67371	-11.2377373739811
chr13.37440001.37440100	Intergenic	Ly86	lymphocyte antigen 86	76.8617	65.6273	-11.2392447418738
chr1.5109801.5109900	intron (NM_133826, intron 7 of 13)	Atp6v1h	ATPase, H+ transporting, lysosomal V1 subunit H	56.1128	44.8675	-11.2425839337237
chr17.8909701.8909800	intron (NM_001347321, intron 2 of 21)	Pde10a	phosphodiesterase 10A	30.5089	19.2644	-11.2444053122019
chr15.100475301.100475400	exon (NM_001357982, exon 5 of 8)	Letmd1	LETM1 domain containing 1	59.861	48.6151	-11.244999328769
chr1.186922901.186923000	Intergenic	D1Pas1	DNA segment, Chr 1, Pasteur Institute 1	60.7074	49.4556	-11.2525785286658
chr6.117871301.117871400	exon (NM_001360938, exon 5 of 5)	Zfp239	zinc finger protein 239	33.8211	22.5454	-11.2712089580566
chr6.31125301.31125400	intron (NR_110471, intron 3 of 3)	Mir29b-1	microRNA 29b-1	60.2868	49.015	-11.2730606327639
chr17.53746201.53746300	Intergenic	4932415M13Rik	RIKEN cDNA 4932415M13 gene	72.4253	61.1513	-11.2788727319811
chr4.43598401.43598500	Intergenic	Msmp	microseminoprotein, prostate associated	65.2038	53.9228	-11.2794973604656
chr13.37873601.37873700	intron (NM_001039188, intron 1 of 9)	Rreb1	ras responsive element binding protein 1	62.2265	50.946	-11.2815406923906
chr8.47909001.47909100	intron (NM_133791, intron 2 of 22)	Wwc2	WW, C2 and coiled-coil domain containing 2	52.3356	41.053	-11.2820573186427
chr7.4671801.4671900	intron (NM_024172, intron 4 of 7)	Ppp6r1	protein phosphatase 6, regulatory subunit 1	68.4407	57.1586	-11.2834387834388
chr3.31158101.31158200	intron (NM_008770, intron 2 of 2)	Cldn11	claudin 11	61.8374	50.5477	-11.2920012849341
chr8.36457201.36457300	Intergenic	6430573F11Rik	RIKEN cDNA 6430573F11 gene	21.4648	10.1701	-11.2951549392227
chr7.127931501.127931600	Intergenic	Prss8	protease, serine 8 (prostasin)	21.8258	10.5249	-11.2999648341343
chr7.113512201.113512300	Intergenic	Far1	fatty acyl CoA reductase 1	67.5042	56.2033	-11.3009171279848
chr5.148342701.148342800	exon (NM_001301424, exon 6 of 13)	Slc7a1	solute carrier family 7 (cationic amino acid transporter, y+ system), member 1	62.4583	51.1476	-11.3082311360927
chr4.138905401.138905500	intron (NM_028453, intron 2 of 7)	Otud3	OTU domain containing 3	74.5396	63.2304	-11.3084156952357
chr17.24037301.24037400	promoter-TSS (NM_175440)	Prss27	protease, serine 27	43.4073	32.0954	-11.310633213859
chr1.92848701.92848800	intron (NM_016696, intron 1 of 8)	Mir149	microRNA 149	49.8853	38.5776	-11.3109742424469
chr2.174300701.174300800	TTS (NM_201617)	Gnas	GNAS (guanine nucleotide binding protein, alpha stimulating) complex locus	58.2862	46.9711	-11.3142857142857
chr7.59766601.59766700	intron (NR_146211, intron 60 of 171)	Snord116l2	small nucleolar RNA, C/D box 116-like 2	72.4258	61.1108	-11.3160733549083
chr14.121137201.121137300	intron (NM_134082, intron 2 of 26)	Farp1	FERM, RhoGEF (Arhgef) and pleckstrin domain protein 1 (chondrocyte-derived)	36.7214	25.4027	-11.3189107384471
chr2.91071201.91071300	promoter-TSS (NM_026721)	Slc39a13	solute carrier family 39 (metal ion transporter), member 13	92.6934	81.3574	-11.3381317235508
chr2.155490901.155491000	3' UTR (NM_144786, exon 15 of 15)	Ggt7	gamma-glutamyltransferase 7	85.5273	74.1706	-11.3565740920567
chr3.79564901.79565000	intron (NM_001162999, intron 1 of 16)	Fnip2	folliculin interacting protein 2	50.4499	39.097	-11.357847497372
chr8.109640501.109640600	intron (NM_001039700, intron 16 of 33)	Pkd1l3	polycystic kidney disease 1 like 3	43.2566	31.8984	-11.3592043347579
chr1.191305601.191305700	Intergenic	Nenf	neuron derived neurotrophic factor	55.1088	43.7503	-11.3604972375691
chr5.114543901.114544000	Intergenic	Fam222a	family with sequence similarity 222, member A	88.0009	76.6355	-11.3613445378151
chr19.56778701.56778800	Intergenic	Ccdc186	coiled-coil domain containing 186	88.3155	76.9284	-11.3722122099572
chr12.116633101.116633200	intron (NM_011215, intron 2 of 22)	Ptprn2	protein tyrosine phosphatase, receptor type, N polypeptide 2	86.5935	75.219	-11.3747477012783
chr11.114166001.114166100	Intergenic	1700092K14Rik	RIKEN cDNA 1700092K14 gene	33.4087	22.0376	-11.3751926040062
chr10.45584501.45584600	intron (NM_172473, intron 1 of 23)	Hace1	HECT domain and ankyrin repeat containing, E3 ubiquitin protein ligase 1	89.8023	78.424	-11.3772069444572
chr10.120381201.120381300	intron (NM_001347170, intron 3 of 5)	9230105E05Rik	RIKEN cDNA 9230105E05 gene	85.6097	74.2203	-11.3944575471698
chr2.75772801.75772900	Intergenic	Agps	alkylglycerone phosphate synthase	46.8537	35.4534	-11.4016418364244
chr18.64543301.64543400	intron (NM_001001488, intron 22 of 27)	Nars	asparaginyl-tRNA synthetase	81.7054	70.3025	-11.4021206738791
chr13.45769901.45770000	intron (NM_001199304, intron 4 of 6)	Atxn1	ataxin 1	79.3051	67.9003	-11.4059644542625
chr8.84012901.84013000	Intergenic	2210011C24Rik	RIKEN cDNA 2210011C24 gene	36.5421	25.1189	-11.4203335673447
chr11.78031701.78031800	promoter-TSS (NM_183286)	Dhrs13	dehydrogenase/reductase (SDR family) member 13	23.0372	11.6158	-11.4218130673827
chr18.82166201.82166300	Intergenic	Mir5127	microRNA 5127	28.6735	17.2487	-11.4240249407333
chr12.71978701.71978800	intron (NM_026102, intron 21 of 25)	Daam1	dishevelled associated activator of morphogenesis 1	87.8967	76.4721	-11.4289551437013
chr3.5860301.5860400	Intergenic	Pex2	peroxisomal biogenesis factor 2	35.0451	23.6164	-11.4315686221084
chr16.91551401.91551500	intron (NM_008338, intron 1 of 6)	Ifngr2	interferon gamma receptor 2	41.4278	29.9919	-11.4385697834502
chr9.94539701.94539800	Intergenic	1190002N15Rik	RIKEN cDNA 1190002N15 gene	60.5469	49.0924	-11.4516309830737
chr1.75704601.75704700	Intergenic	Slc4a3	solute carrier family 4 (anion exchanger), member 3	50.141	38.6828	-11.4605505889031
chr1.63200401.63200500	promoter-TSS (NM_001285936)	Zdbf2	zinc finger, DBF-type containing 2	65.7913	54.3181	-11.4742208324538
chr9.69357801.69357900	intron (NR_136934, intron 2 of 2)	Gm15511	predicted gene 15511	38.3605	26.8789	-11.4797880224282
chr6.72189101.72189200	Intergenic	Atoh8	atonal bHLH transcription factor 8	37.1066	25.6255	-11.4818773809611
chr7.37568001.37568100	exon (NM_172385, exon 4 of 6)	Zfp536	zinc finger protein 536	62.5309	51.0506	-11.4831127639388
chr3.37687301.37687400	Intergenic	Gm5148	predicted gene 5148	28.8151	17.3324	-11.4852162244115
chr2.174300201.174300300	intron (NM_001077507, intron 1 of 10)	Gnas	GNAS (guanine nucleotide binding protein, alpha stimulating) complex locus	49.3592	37.8699	-11.4896816105411
chr17.27551401.27551500	Intergenic	Hmga1	high mobility group AT-hook 1	27.604	16.1064	-11.4998645720477
chr17.5622901.5623000	intron (NM_146073, intron 1 of 8)	Zdhhc14	zinc finger, DHHC domain containing 14	70.9282	59.4186	-11.5066764370624
chr7.25274901.25275000	intron (NM_001302811, intron 2 of 20)	Cic	capicua transcriptional repressor	54.4678	42.9597	-11.5122996040761
chr12.73544201.73544300	3' UTR (NM_178715, exon 1 of 1)	Tmem30b	transmembrane protein 30B	40.4717	28.9517	-11.5187406962156
chr3.25074401.25074500	Intergenic	Naaladl2	N-acetylated alpha-linked acidic dipeptidase-like 2	63.0109	51.489	-11.5192696172312
chr16.33497501.33497600	3' UTR (NM_011749, exon 9 of 9)	Slc12a8	solute carrier family 12 (potassium/chloride transporters), member 8	77.8064	66.2806	-11.5229857851955
chr5.103990201.103990300	3' UTR (NM_053262, exon 7 of 7)	Hsd17b13	hydroxysteroid (17-beta) dehydrogenase 13	65.045	53.5103	-11.5368207753426
chr8.64758201.64758300	intron (NM_178633, intron 7 of 14)	Msmo1	methylsterol monoxygenase 1	78.6571	67.1173	-11.5381380876293
chr10.18194901.18195000	intron (NM_001195036, intron 3 of 20)	Ect2l	epithelial cell transforming sequence 2 oncogene-like	19.2283	7.67077	-11.5384615384615
chr5.117505101.117505200	intron (NM_001312914, intron 2 of 19)	Ksr2	kinase suppressor of ras 2	76.6267	65.0818	-11.5454459443375
chr6.124379701.124379800	Intergenic	1700027F06Rik	RIKEN cDNA 1700027F06 gene	41.8114	30.2619	-11.545492170794
chr1.5110601.5110700	intron (NM_133826, intron 7 of 13)	Atp6v1h	ATPase, H+ transporting, lysosomal V1 subunit H	55.4159	43.8673	-11.5476926001616
chr8.110749801.110749900	intron (NM_029646, intron 2 of 7)	Mtss1l	metastasis suppressor 1-like	37.0665	25.5165	-11.5512623088004
chr7.73377401.73377500	intron (NM_177740, intron 1 of 3)	A730056A06Rik	RIKEN cDNA A730056A06 gene	52.7851	41.2297	-11.5561160151324
chr11.117331301.117331400	promoter-TSS (NM_001113488)	2023-09-09	septin 9	12.9291	1.37068	-11.56117146906
chr17.73297901.73298000	Intergenic	Capn13	calpain 13	13.0245	1.46029	-11.5653560694351
chr18.75328201.75328300	Intergenic	2010010A06Rik	RIKEN cDNA 2010010A06 gene	66.4721	54.9045	-11.5686274509804
chr7.130179101.130179200	intron (NM_201601, intron 10 of 15)	Fgfr2	fibroblast growth factor receptor 2	48.4097	36.8394	-11.5705931495405
chr8.20695901.20696000	Intergenic	Gm21119	predicted gene, 21119	43.0498	31.4646	-11.5874587054187
chr10.62071401.62071500	Intergenic	Fam241b	family with sequence similarity 241, member B	76.4654	64.8684	-11.5933852612167
chr11.110369601.110369700	Intergenic	Map2k6	mitogen-activated protein kinase kinase 6	22.338	10.7443	-11.5966238790223
chr1.180888601.180888700	Intergenic	Lefty2	left-right determination factor 2	40.8395	29.2382	-11.6069072836628
chr4.129771601.129771700	Intergenic	Khdrbs1	KH domain containing, RNA binding, signal transduction associated 1	25.1343	13.5208	-11.6102625536588
chr1.5110701.5110800	intron (NM_133826, intron 7 of 13)	Atp6v1h	ATPase, H+ transporting, lysosomal V1 subunit H	53.3086	41.6951	-11.6146831640824
chr10.61749301.61749400	exon (NM_207000, exon 5 of 9)	Mir5108	microRNA 5108	87.1063	75.4912	-11.6181964344824
chr18.78433001.78433100	intron (NM_207651, intron 2 of 21)	Slc14a2	solute carrier family 14 (urea transporter), member 2	80.8086	69.1883	-11.6184669645209
chr10.68247901.68248000	intron (NM_023598, intron 2 of 9)	Arid5b	AT rich interactive domain 5B (MRF1-like)	64.728	53.0988	-11.6313370377993
chr1.78536701.78536800	intron (NM_026713, intron 6 of 6)	Mogat1	monoacylglycerol O-acyltransferase 1	46.9278	35.2955	-11.6332566546172
chr4.118290101.118290200	intron (NM_011213, intron 1 of 32)	Ptprf	protein tyrosine phosphatase, receptor type, F	25.3636	13.7103	-11.6523653790111
chr4.43479001.43479100	Intergenic	Sit1	suppression inducing transmembrane adaptor 1	46.5131	34.8567	-11.6577501138606
chr4.155117101.155117200	intron (NM_001356327, intron 10 of 12)	Morn1	MORN repeat containing 1	72.4691	60.8	-11.6639010790003
chr5.113462101.113462200	Intergenic	Wscd2	WSC domain containing 2	34.6278	22.9612	-11.6653137056347
chr11.46068901.46069000	intron (NM_001291890, intron 3 of 22)	Adam19	a disintegrin and metallopeptidase domain 19 (meltrin beta)	39.2856	27.6174	-11.6675493181517
chr7.133012901.133013000	intron (NM_001347623, intron 1 of 8)	Ctbp2	C-terminal binding protein 2	39.7844	28.1129	-11.6678143506404
chr4.5587501.5587600	Intergenic	4930423M02Rik	RIKEN cDNA 4930423M02 gene	61.2934	49.6208	-11.669110459433
chr12.35313901.35314000	Intergenic	Mir680-3	microRNA 680-3	79.4682	67.7989	-11.6710704388735
chr7.68089801.68089900	intron (NM_010513, intron 2 of 20)	Igf1r	insulin-like growth factor I receptor	58.5357	46.8524	-11.6861916650663
chr5.147634401.147634500	exon (NM_010228, exon 14 of 30)	Flt1	FMS-like tyrosine kinase 1	36.4937	24.8076	-11.6913581652755
chr6.40347401.40347500	exon (NM_023538, exon 3 of 16)	Agk	acylglycerol kinase	65.7795	54.0901	-11.6936605999889
chr2.169632501.169632600	Intergenic	Tshz2	teashirt zinc finger family member 2	18.2937	6.58969	-11.7035356400076
chr6.31017301.31017400	Intergenic	Mir29a	microRNA 29a	75.132	63.4242	-11.7036977940883
chr5.121252001.121252100	intron (NM_181421, intron 1 of 75)	Hectd4	HECT domain E3 ubiquitin protein ligase 4	29.3956	17.6816	-11.7169887278583
chr1.152612901.152613000	intron (NM_001346119, intron 2 of 17)	Rgl1	ral guanine nucleotide dissociation stimulator,-like 1	68.2016	56.4821	-11.7212834954771
chr6.124779901.124780000	promoter-TSS (NM_001302555)	Lrrc23	leucine rich repeat containing 23	12.8673	1.1408	-11.7226399331662
chr13.49769201.49769300	Intergenic	Iars	isoleucine-tRNA synthetase	77.7431	66.0182	-11.725824105531
chr16.52078801.52078900	intron (NM_001033238, intron 3 of 17)	Cblb	Casitas B-lineage lymphoma b	62.2199	50.4864	-11.7300498672533
chr2.22590001.22590100	Intergenic	Gad2	glutamic acid decarboxylase 2	48.3675	36.6263	-11.7440508140991
chr19.4721301.4721400	intron (NM_021287, intron 2 of 36)	Sptbn2	spectrin beta, non-erythrocytic 2	33.1468	21.4018	-11.7463353839242
chr4.132920701.132920800	exon (NM_001163792, exon 2 of 8)	Fam76a	family with sequence similarity 76, member A	50.7221	38.972	-11.7505958132045
chr15.83076401.83076500	Intergenic	Serhl	serine hydrolase-like	36.6911	24.9363	-11.7506420654231
chr14.32309901.32310000	Intergenic	Ogdhl	oxoglutarate dehydrogenase-like	39.4116	27.6587	-11.7513652233595
chr15.31410201.31410300	Intergenic	Ankrd33b	ankyrin repeat domain 33B	64.271	52.5153	-11.7563161199942
chr2.170025301.170025400	Intergenic	A630075F10Rik	RIKEN cDNA A630075F10 gene	59.0577	47.3034	-11.7574981202484
chr19.47409701.47409800	intron (NM_008018, intron 2 of 14)	Sh3pxd2a	SH3 and PX domains 2A	84.3157	72.5566	-11.7629767708632
chr15.59674301.59674400	Intergenic	Trib1	tribbles pseudokinase 1	20.2601	8.49582	-11.7647058823529
chr17.50316401.50316500	Intergenic	Dazl	deleted in azoospermia-like	68.2461	56.4646	-11.7850754435068
chr13.36612901.36613000	Intergenic	Nrn1	neuritin 1	79.2236	67.4353	-11.7884792954045
chr3.86671901.86672000	intron (NM_001077687, intron 47 of 50)	Mab21l2	mab-21-like 2 (C. elegans)	77.6199	65.8323	-11.7922617922618
chr5.73442101.73442200	intron (NM_181323, intron 15 of 15)	Cwh43	cell wall biogenesis 43 C-terminal homolog	50.0877	38.2928	-11.7923448965455
chr3.65930201.65930300	Intergenic	Ccnl1	cyclin L1	30.9429	19.1422	-11.798127209678
chr18.31937101.31937200	intron (NM_144862, intron 1 of 9)	Lims2	LIM and senescent cell antigen like domains 2	60.0004	48.1963	-11.8058690744921
chr15.10690201.10690300	intron (NM_001356534, intron 2 of 16)	Rai14	retinoic acid induced 14	60.5038	48.6994	-11.807492480175
chr13.102692401.102692500	Intergenic	Cd180	CD180 antigen	75.273	63.4664	-11.8092715231788
chr2.168970401.168970500	Intergenic	1700017J07Rik	RIKEN cDNA 1700017J07 gene	41.8957	30.0844	-11.8098282989262
chr7.65803801.65803900	promoter-TSS (NR_045301)	1810008I18Rik	RIKEN cDNA 1810008I18 gene	59.008	47.1976	-11.8103672433044
chr5.135470201.135470300	intron (NM_146001, intron 1 of 30)	Hip1	huntingtin interacting protein 1	75.1255	63.3171	-11.8126338933363
chr5.117879401.117879500	intron (NM_008712, intron 2 of 27)	Nos1	nitric oxide synthase 1, neuronal	41.425	29.6064	-11.8233082706767
chr6.53816201.53816300	3' UTR (NM_025817, exon 1 of 1)	Tril	TLR4 interactor with leucine-rich repeats	48.5754	36.7484	-11.8289614152814
chr1.184033101.184033200	3' UTR (NM_028516, exon 1 of 1)	1700056E22Rik	RIKEN cDNA 1700056E22 gene	42.9479	31.1135	-11.8332580661348
chr16.92641201.92641300	intron (NM_001111022, intron 5 of 6)	Runx1	runt related transcription factor 1	32.3006	20.4453	-11.8600031922252
chr6.70824101.70824200	Intergenic	Eif2ak3	eukaryotic translation initiation factor 2 alpha kinase 3	37.9609	26.0968	-11.8610491632009
chr1.77630201.77630300	Intergenic	Epha4	Eph receptor A4	73.4801	61.62	-11.8660377981894
chr13.37958501.37958600	Intergenic	Ssr1	signal sequence receptor, alpha	82.8395	70.9692	-11.8697866686351
chr6.67225401.67225500	Intergenic	Serbp1	serpine1 mRNA binding protein 1	82.7245	70.8499	-11.8739246622982
chr9.90119001.90119100	Intergenic	Morf4l1	mortality factor 4 like 1	48.3474	36.4557	-11.8925559836935
chr8.69544801.69544900	Intergenic	Zfp868	zinc finger protein 868	55.7143	43.8179	-11.8987720874513
chr7.128613101.128613200	intron (NM_178641, intron 1 of 19)	Inpp5f	inositol polyphosphate-5-phosphatase F	63.6964	51.7958	-11.9005284271338
chr10.67056701.67056800	intron (NM_178606, intron 2 of 7)	Reep3	receptor accessory protein 3	58.2617	46.3595	-11.9007948359243
chr9.100597601.100597700	Intergenic	Slc35g2	solute carrier family 35, member G2	25.6198	13.7135	-11.9067545419674
chr19.43516401.43516500	intron (NM_010324, intron 1 of 8)	Got1	glutamic-oxaloacetic transaminase 1, soluble	66.3519	54.4419	-11.9096139183475
chr2.62441001.62441100	Intergenic	Dpp4	dipeptidylpeptidase 4	59.7463	47.8312	-11.914163642063
chr7.46839901.46840000	Intergenic	Ldha	lactate dehydrogenase A	30.817	18.886	-11.9262204550475
chr18.69198601.69198700	Intergenic	Tcf4	transcription factor 4	33.1503	21.2089	-11.9413061021789
chr17.12120201.12120300	intron (NM_026644, intron 1 of 8)	Agpat4	1-acylglycerol-3-phosphate O-acyltransferase 4 (lysophosphatidic acid acyltransferase, delta)	28.8853	16.9395	-11.9436044352486
chr11.102665401.102665500	promoter-TSS (NM_001127576)	Meioc	meiosis specific with coiled-coil domain	51.0151	39.0614	-11.9496457489879
chr14.14349901.14350000	intron (NM_008369, intron 5 of 11)	Il3ra	interleukin 3 receptor, alpha chain	58.5722	46.6177	-11.9570550047349
chr7.35681401.35681500	Intergenic	Pdcd5	programmed cell death 5	67.7313	55.7701	-11.9583363172678
chr2.168970201.168970300	Intergenic	1700017J07Rik	RIKEN cDNA 1700017J07 gene	39.7241	27.7613	-11.9626753670473
chr6.133761401.133761500	Intergenic	Gm5886	predicted gene 5886	63.0139	51.038	-11.9719983638997
chr17.61781901.61782000	Intergenic	Efna5	ephrin A5	58.8836	46.9126	-11.9734305808804
chr6.113655101.113655200	intron (NM_001113553, intron 2 of 11)	Irak2	interleukin-1 receptor-associated kinase 2	71.3187	59.3423	-11.9749136462761
chr5.149266801.149266900	intron (NM_009663, intron 1 of 4)	Alox5ap	arachidonate 5-lipoxygenase activating protein	46.2853	34.3062	-11.9757915810547
chr7.127611801.127611900	exon (NM_177226, exon 3 of 3)	Zfp629	zinc finger protein 629	69.433	57.4475	-11.9839944746586
chr2.168970301.168970400	Intergenic	1700017J07Rik	RIKEN cDNA 1700017J07 gene	39.8887	27.8985	-11.9889834274495
chr13.113612901.113613000	intron (NM_130796, intron 1 of 1)	Snx18	sorting nexin 18	67.7492	55.7452	-12.0027594219737
chr9.40712001.40712100	intron (NM_133733, intron 1 of 6)	Clmp	CXADR-like membrane protein	72.9018	60.8944	-12.0112875560228
chr7.63810701.63810800	Intergenic	E030018B13Rik	RIKEN cDNA E030018B13 gene	91.9099	79.9	-12.0122672184452
chr10.127167301.127167400	intron (NM_027739, intron 3 of 9)	B4galnt1	beta-1,4-N-acetyl-galactosaminyl transferase 1	23.6816	11.6704	-12.0137299771167
chr4.129965301.129965400	TTS (NR_040647)	1700003M07Rik	RIKEN cDNA 1700003M07 gene	77.676	65.6538	-12.0254916411828
chr7.45097601.45097700	intron (NM_001357117, intron 4 of 6)	Rcn3	reticulocalbin 3, EF-hand calcium binding domain	57.3096	45.2767	-12.0317117226056
chr12.112890801.112890900	Intergenic	Mir6941	microRNA 6941	77.6748	65.6346	-12.0428008826352
chr6.71544801.71544900	intron (NM_001355675, intron 1 of 5)	Chmp3	charged multivesicular body protein 3	17.0152	4.94346	-12.0673931877251
chr17.6324801.6324900	Intergenic	Dynlt1a	dynein light chain Tctex-type 1A	52.0897	40.0147	-12.0723616330767
chr8.84614901.84615000	intron (NM_001252060, intron 37 of 47)	Ier2	immediate early response 2	58.3012	46.2287	-12.0756126622227
chr2.158175901.158176000	Intergenic	1700060C20Rik	RIKEN cDNA 1700060C20 gene	76.925	64.8422	-12.0806225283837
chr15.27468301.27468400	intron (NM_020332, intron 1 of 11)	Ank	progressive ankylosis	62.372	50.287	-12.0810450290219
chr12.55916801.55916900	Intergenic	Brms1l	breast cancer metastasis-suppressor 1-like	60.9733	48.8971	-12.081804446363
chr8.117562201.117562300	intron (NM_172285, intron 5 of 32)	Plcg2	phospholipase C, gamma 2	12.0879	0	-12.0879120879121
chr8.89026301.89026400	TTS (NM_021390)	Mir8110	microRNA 8110	67.0973	54.983	-12.1139563241326
chr15.95587001.95587100	Intergenic	Nell2	NEL-like 2	46.8262	34.6905	-12.1377629322019
chr17.36039201.36039300	intron (NM_010397, intron 6 of 8)	H2-T9	histocompatibility 2, T region locus 9	74.1822	62.0433	-12.1387283236994
chr1.125473501.125473600	Intergenic	Actr3	ARP3 actin-related protein 3	50.977	38.8365	-12.1424921527119
chr5.24395201.24395300	intron (NM_029020, intron 1 of 15)	Abcb8	ATP-binding cassette, sub-family B (MDR/TAP), member 8	48.1558	36.0046	-12.1487195260142
chr2.156530201.156530300	intron (NM_001006664, intron 17 of 21)	Aar2	AAR2 splicing factor homolog	96.8923	84.7361	-12.157567832625
chr14.5043801.5043900	Intergenic	4930555G01Rik	RIKEN cDNA 4930555G01 gene	47.453	35.2919	-12.1592985020095
chr15.102737401.102737500	Intergenic	Gm38436	predicted gene, 38436	69.2354	57.0739	-12.1631972546861
chr11.85645001.85645100	intron (NM_138681, intron 24 of 25)	Bcas3os1	breast carcinoma amplified sequence 3, opposite strand 1	75.6294	63.4532	-12.1768500427103
chr4.148249301.148249400	intron (NR_154985, intron 16 of 20)	Disp3	dispatched RND transporter family member 3	62.289	50.1118	-12.1785544473915
chr11.105347401.105347500	exon (NM_008626, exon 24 of 30)	Mrc2	mannose receptor, C type 2	52.3966	40.2185	-12.1794316534715
chr5.146795901.146796000	promoter-TSS (NM_011669)	Usp12	ubiquitin specific peptidase 12	56.8459	44.6675	-12.1802927783227
chr4.135506501.135506600	intron (NM_030189, intron 2 of 8)	Stpg1	sperm tail PG rich repeat containing 1	43.6861	31.5046	-12.1812351663889
chr6.121370401.121370500	Intergenic	Slc6a12	solute carrier family 6 (neurotransmitter transporter, betaine/GABA), member 12	77.7781	65.5926	-12.1842164095685
chr6.86330401.86330500	Intergenic	Fam136a	family with sequence similarity 136, member A	54.8907	42.7025	-12.1863610158395
chr15.83009701.83009800	intron (NM_028728, intron 4 of 5)	Nfam1	Nfat activating molecule with ITAM motif 1	68.9658	56.7812	-12.1869937514464
chr10.21026601.21026700	intron (NM_001358561, intron 17 of 22)	Ahi1	Abelson helper integration site 1	36.4309	24.2325	-12.1976327116212
chr6.97210201.97210300	promoter-TSS (NM_022992)	Arl6ip5	ADP-ribosylation factor-like 6 interacting protein 5	45.7028	33.5034	-12.1993379527626
chr6.146281601.146281700	intron (NM_019923, intron 37 of 56)	Itpr2	inositol 1,4,5-triphosphate receptor 2	47.6371	35.438	-12.1994704324801
chr10.119294701.119294800	Intergenic	4930477N07Rik	RIKEN cDNA 4930477N07 gene	25.0826	12.8747	-12.2047208959886
chr1.95498601.95498700	Intergenic	St8sia4	ST8 alpha-N-acetyl-neuraminide alpha-2,8-sialyltransferase 4	73.4805	61.2757	-12.2061531795038
chr2.177183501.177183600	Intergenic	Gm2004	predicted gene 2004	37.2229	24.9991	-12.221269296741
chr18.76590801.76590900	Intergenic	Skor2	SKI family transcriptional corepressor 2	73.1008	60.8678	-12.2290263319045
chr11.80290501.80290600	Intergenic	Rhbdl3	rhomboid like 3	42.4253	30.1953	-12.2310057092666
chr16.31358901.31359000	Intergenic	AV205837	expressed sequence AV205837	43.6354	31.4007	-12.2342592592593
chr1.155201501.155201600	intron (NM_021433, intron 7 of 7)	Stx6	syntaxin 6	44.5464	32.2848	-12.265553912078
chr14.57701901.57702000	intron (NM_015771, intron 3 of 7)	Lats2	large tumor suppressor 2	62.6122	50.3441	-12.2685595977521
chr4.124742301.124742400	intron (NR_151694, intron 2 of 3)	Inpp5b	inositol polyphosphate-5-phosphatase B	20.0016	7.73058	-12.2705314009662
chr1.5110901.5111000	intron (NM_133826, intron 7 of 13)	Atp6v1h	ATPase, H+ transporting, lysosomal V1 subunit H	51.3585	39.0829	-12.2756959535462
chr14.42384101.42384200	Intergenic	Gm17026	predicted gene 17026	73.9367	61.6424	-12.2991822991823
chr9.86695101.86695200	promoter-TSS (NR_045835)	A330041J22Rik	RIKEN cDNA A330041J22 gene	38.4345	26.1287	-12.3021825545639
chr1.5110201.5110300	intron (NM_133826, intron 7 of 13)	Atp6v1h	ATPase, H+ transporting, lysosomal V1 subunit H	55.8877	43.5787	-12.3044091062617
chr17.80138601.80138700	intron (NM_176963, intron 2 of 6)	Galm	galactose mutarotase	62.619	50.31	-12.3048256091734
chr17.36944201.36944300	intron (NM_001099632, intron 1 of 3)	Rnf39	ring finger protein 39	28.4932	16.1848	-12.3110711180929
chr12.80699001.80699100	intron (NM_001177503, intron 1 of 12)	Plekhd1	pleckstrin homology domain containing, family D (with coiled-coil domains) member 1	54.1672	41.8507	-12.3148148148148
chr1.178315201.178315300	Intergenic	Cox20	COX20 Cox2 chaperone	87.5706	75.25	-12.3167314471662
chr8.106622901.106623000	intron (NM_009864, intron 2 of 15)	Cdh1	cadherin 1	61.0212	48.7042	-12.3177010048172
chr5.122991801.122991900	intron (NR_045820, intron 1 of 2)	A930024E05Rik	RIKEN cDNA A930024E05 gene	56.2618	43.9397	-12.3224274441238
chr19.29368201.29368300	intron (NM_021893, intron 1 of 6)	Cd274	CD274 antigen	50.8604	38.5382	-12.322871242981
chr5.21673401.21673500	intron (NM_001359964, intron 3 of 4)	Armc10	armadillo repeat containing 10	42.1597	29.8354	-12.3255091699631
chr2.103483101.103483200	intron (NM_009804, intron 1 of 12)	Cat	catalase	87.1723	74.844	-12.3282853359815
chr12.54164901.54165000	Intergenic	Egln3	egl-9 family hypoxia-inducible factor 3	57.7191	45.3879	-12.3325940918095
chr14.55095401.55095500	5' UTR (NM_153083, exon 1 of 2)	Thtpa	thiamine triphosphatase	31.679	19.342	-12.3370295450854
chr2.167468501.167468600	intron (NR_130767, intron 10 of 13)	Rnf114	ring finger protein 114	49.5975	37.256	-12.3429532670977
chr13.23433801.23433900	Intergenic	C230035I16Rik	RIKEN cDNA C230035I16 gene	47.2086	34.8551	-12.3488194076429
chr7.6729401.6729500	intron (NM_008817, intron 1 of 8)	Peg3	paternally expressed 3	51.1329	38.7792	-12.3529546916644
chr8.71190401.71190500	intron (NR_131056, intron 2 of 4)	Gm38415	predicted gene, 38415	62.6672	50.2866	-12.3800845138509
chr14.62871601.62871700	intron (NM_175546, intron 1 of 11)	Mir6541	microRNA 6541	81.4406	69.06	-12.3816420943404
chr6.72360101.72360200	TTS (NM_144916)	Rnf181	ring finger protein 181	68.19	55.7998	-12.3933747412008
chr11.48802301.48802400	promoter-TSS (NR_028564)	Snord96a	small nucleolar RNA, C/D box 96A	45.0896	32.6952	-12.3973209702998
chr6.133762901.133763000	Intergenic	Gm5886	predicted gene 5886	57.9654	45.5666	-12.400326044583
chr10.82812401.82812500	intron (NR_038042, intron 1 of 2)	1700028I16Rik	RIKEN cDNA 1700028I16 gene	25.0028	12.5946	-12.4045801526718
chr8.90869501.90869600	intron (NM_177224, intron 2 of 39)	Chd9	chromodomain helicase DNA binding protein 9	65.8139	53.4006	-12.4142646749421
chr9.40794901.40795000	Intergenic	Hspa8	heat shock protein 8	59.8484	47.4291	-12.4172726034477
chr11.25696301.25696400	intron (NR_027973, intron 2 of 5)	4933427E13Rik	RIKEN cDNA 4933427E13 gene	55.5342	43.1132	-12.4187293602359
chr12.117535201.117535300	intron (NM_175930, intron 3 of 27)	Rapgef5	Rap guanine nucleotide exchange factor (GEF) 5	63.38	50.9451	-12.4347801562456
chr18.46311001.46311100	intron (NM_001160399, intron 1 of 9)	Ccdc112	coiled-coil domain containing 112	33.577	21.1325	-12.4472603216598
chr5.123891601.123891700	Intergenic	Hcar1	hydrocarboxylic acid receptor 1	25.1692	12.7062	-12.4610379268764
chr5.129066101.129066200	Intergenic	Adgrd1	adhesion G protein-coupled receptor D1	55.9726	43.4986	-12.4718871396442
chr11.86873301.86873400	Intergenic	Dhx40	DEAH (Asp-Glu-Ala-His) box polypeptide 40	21.2497	8.77088	-12.4780701754386
chr2.143924301.143924400	intron (NM_019771, intron 1 of 3)	Dstn	destrin	46.7728	34.2958	-12.4785659380728
chr14.68122801.68122900	promoter-TSS (NR_045897)	A230070E04Rik	RIKEN cDNA A230070E04 gene	40.4099	27.9336	-12.4804105124471
chr16.22956001.22956100	exon (NM_053176, exon 4 of 7)	Hrg	histidine-rich glycoprotein	75.8029	63.3208	-12.4828137400655
chr3.58666501.58666600	Intergenic	Gm8234	spermine synthase pseudogene	59.8281	47.3456	-12.4839280321008
chr10.126625801.126625900	Intergenic	Mir378d	microRNA 378d	53.3946	40.9173	-12.4842562250607
chr6.50404801.50404900	intron (NM_001163645, intron 2 of 21)	Osbpl3	oxysterol binding protein-like 3	62.9905	50.5084	-12.4850265927712
chr6.23127101.23127200	intron (NM_013930, intron 1 of 23)	Aass	aminoadipate-semialdehyde synthase	68.9464	56.4491	-12.4976659860381
chr18.57551401.57551500	intron (NR_015494, intron 1 of 2)	4930511M06Rik	RIKEN cDNA 4930511M06 gene	71.9523	59.4526	-12.5012866700978
chr16.57243801.57243900	Intergenic	Tbc1d23	TBC1 domain family, member 23	28.2529	15.7329	-12.5205819111636
chr4.86428501.86428600	TTS (NM_029967)	Saxo1	stabilizer of axonemal microtubules 1	80.1906	67.6558	-12.5341651110218
chr10.84457801.84457900	Intergenic	Nuak1	NUAK family, SNF1-like kinase, 1	41.1835	28.6242	-12.5589821368386
chr9.15358401.15358500	promoter-TSS (NM_176976)	Cep295	centrosomal protein 295	31.0568	18.489	-12.5676853891336
chr11.110367701.110367800	Intergenic	Abca5	ATP-binding cassette, sub-family A (ABC1), member 5	36.2634	23.6934	-12.5704881939296
chr5.66053101.66053200	intron (NM_139065, intron 2 of 6)	Rbm47	RNA binding motif protein 47	57.4302	44.856	-12.5749679675485
chr1.5110401.5110500	intron (NM_133826, intron 7 of 13)	Atp6v1h	ATPase, H+ transporting, lysosomal V1 subunit H	55.7651	43.1897	-12.5807359027418
chr17.24037501.24037600	promoter-TSS (NM_175440)	Prss27	protease, serine 27	46.9185	34.3331	-12.5822510822511
chr1.133382001.133382100	TTS (NM_011439)	Etnk2	ethanolamine kinase 2	27.5288	14.9278	-12.5981740436843
chr8.61549601.61549700	exon (NM_001293773, exon 10 of 20)	Palld	palladin, cytoskeletal associated protein	71.2074	58.5716	-12.6350060917383
chr5.136706301.136706400	Intergenic	Myl10	myosin, light chain 10, regulatory	59.7349	47.0967	-12.6388516061408
chr1.5109601.5109700	intron (NM_133826, intron 7 of 13)	Atp6v1h	ATPase, H+ transporting, lysosomal V1 subunit H	58.9786	46.3356	-12.6394118992434
chr18.55042301.55042400	Intergenic	Zfp608	zinc finger protein 608	89.9981	77.3587	-12.6415094339623
chr6.3133001.3133100	Intergenic	Gm8579	spermatogenesis associated glutamate (E)-rich protein 4a pseudogene	55.3013	42.6585	-12.6427251427251
chr8.120417401.120417500	Intergenic	Gse1	genetic suppressor element 1, coiled-coil protein	39.4143	26.7733	-12.6444260827653
chr18.25568201.25568300	intron (NM_001362322, intron 2 of 12)	Celf4	CUGBP, Elav-like family member 4	34.4709	21.7951	-12.6751816639457
chr13.28954001.28954100	promoter-TSS (NM_009238)	Sox4	SRY (sex determining region Y)-box 4	17.8248	5.14152	-12.6774910866243
chr2.79528501.79528600	Intergenic	Neurod1	neurogenic differentiation 1	62.9547	50.2583	-12.6957877128954
chr2.51876501.51876600	Intergenic	Rbm43	RNA binding motif protein 43	65.9629	53.2644	-12.6958931720837
chr6.137155201.137155300	intron (NM_181988, intron 2 of 4)	Rerg	RAS-like, estrogen-regulated, growth-inhibitor	59.4912	46.7864	-12.7084279824707
chr5.109555501.109555600	exon (NM_016715, exon 6 of 8)	Crlf2	cytokine receptor-like factor 2	48.9135	36.1997	-12.7167517603386
chr10.21455401.21455500	Intergenic	Aldh8a1	aldehyde dehydrogenase 8 family, member A1	68.2013	55.4832	-12.7169658523417
chr2.102037101.102037200	intron (NM_178886, intron 4 of 5)	Ldlrad3	low density lipoprotein receptor class A domain containing 3	51.5153	38.7892	-12.7237285132022
chr19.45431201.45431300	intron (NM_001360127, intron 2 of 13)	Btrc	beta-transducin repeat containing protein	80.6774	67.955	-12.7247685814605
chr4.148914701.148914800	intron (NM_027195, intron 4 of 15)	Gm13205	predicted gene 13205	81.2808	68.5417	-12.736043956044
chr10.117419001.117419100	Intergenic	Gm32141	predicted gene, 32141	29.6563	16.9142	-12.7399313071392
chr7.4845601.4845700	promoter-TSS (NM_172737)	Shisa7	shisa family member 7	31.5775	18.8395	-12.7412720177196
chr1.136006301.136006400	promoter-TSS (NM_177642)	Igfn1	immunoglobulin-like and fibronectin type III domain containing 1	83.4684	70.7246	-12.7464366990059
chr1.5109701.5109800	intron (NM_133826, intron 7 of 13)	Atp6v1h	ATPase, H+ transporting, lysosomal V1 subunit H	59.3133	46.5572	-12.7527170545504
chr5.100644001.100644100	Intergenic	Coq2	coenzyme Q2 4-hydroxybenzoate polyprenyltransferase	65.8793	53.1198	-12.7610735546363
chr8.122666901.122667000	intron (NM_009824, intron 1 of 11)	Cbfa2t3	core-binding factor, runt domain, alpha subunit 2, translocated to, 3 (human)	33.3334	20.5652	-12.7659574468085
chr12.32208201.32208300	promoter-TSS (NM_001146201)	Pik3cg	phosphatidylinositol-4,5-bisphosphate 3-kinase catalytic subunit gamma	37.9257	25.1455	-12.7774166418768
chr13.43217101.43217200	intron (NM_001033399, intron 1 of 1)	Tbc1d7	TBC1 domain family, member 7	78.6621	65.8804	-12.7808861333737
chr16.23993701.23993800	Intergenic	Bcl6	B cell leukemia/lymphoma 6	12.781	0	-12.781954887218
chr11.86397201.86397300	Intergenic	Med13	mediator complex subunit 13	45.3111	32.5209	-12.7950174825175
chr19.54212101.54212200	Intergenic	Adra2a	adrenergic receptor, alpha 2a	72.5245	59.7219	-12.8062518242849
chr1.161248301.161248400	intron (NM_007453, intron 1 of 4)	Prdx6	peroxiredoxin 6	73.6048	60.778	-12.8267071008198
chr2.172795101.172795200	Intergenic	Bmp7	bone morphogenetic protein 7	57.0288	44.2	-12.8270815219641
chr7.122672201.122672300	intron (NM_019430, intron 1 of 3)	Cacng3	calcium channel, voltage-dependent, gamma subunit 3	29.2416	16.4078	-12.830815018315
chr17.35727601.35727700	Intergenic	Ddr1	discoidin domain receptor family, member 1	38.9031	26.0607	-12.8382523206922
chr16.13476801.13476900	Intergenic	Mir6365	microRNA 6365	52.6022	39.7238	-12.8771362586605
chr8.3718801.3718900	intron (NM_029465, intron 2 of 8)	Clec4g	C-type lectin domain family 4, member g	18.9649	6.07525	-12.8847277820051
chr6.6212401.6212500	intron (NM_001177572, intron 1 of 17)	Slc25a13	solute carrier family 25 (mitochondrial carrier, adenine nucleotide translocator), member 13	41.387	28.4999	-12.8882968731322
chr17.15083901.15084000	Intergenic	Ermard	ER membrane associated RNA degradation	79.8533	66.9628	-12.8927170146347
chr11.32532301.32532400	promoter-TSS (NM_001359177)	Stk10	serine/threonine kinase 10	28.9674	16.0673	-12.8996830599866
chr2.130634601.130634700	3' UTR (NM_197945, exon 5 of 5)	Ubox5	U box domain containing 5	42.6854	29.7764	-12.9046486299032
chr13.92440301.92440400	3' UTR (NM_175455, exon 5 of 5)	Ankrd34b	ankyrin repeat domain 34B	46.5689	33.6515	-12.9161666836403
chr8.72118901.72119000	Intergenic	Olfr374	olfactory receptor 374	24.4986	11.5525	-12.9442977249049
chr7.18893201.18893300	exon (NM_001033314, exon 8 of 14)	Pglyrp1	peptidoglycan recognition protein 1	42.2351	29.2888	-12.9443081580458
chr10.82241601.82241700	promoter-TSS (NM_001105557)	Zfp938	zinc finger protein 938	42.4554	29.4943	-12.9584481662073
chr14.6546901.6547000	Intergenic	Gm3636	predicted gene 3636	60.6179	47.656	-12.9659745414065
chr4.154925801.154925900	intron (NM_178931, intron 3 of 7)	Tnfrsf14	tumor necrosis factor receptor superfamily, member 14 (herpesvirus entry mediator)	63.7215	50.7475	-12.9725522049616
chr17.32676201.32676300	intron (NM_001101588, intron 11 of 11)	Cyp4f15	cytochrome P450, family 4, subfamily f, polypeptide 15	36.7626	23.7794	-12.9830294690976
chr5.114239301.114239400	intron (NM_133904, intron 41 of 51)	Foxn4	forkhead box N4	29.4885	16.4981	-12.9940634947948
chr18.52909901.52910000	intron (NM_001199151, intron 11 of 11)	Sncaip	synuclein, alpha interacting protein (synphilin)	33.4156	20.4208	-12.994812994813
chr3.79248601.79248700	intron (NR_045502, intron 2 of 2)	4921511C10Rik	RIKEN cDNA 4921511C10 gene	89.4417	76.4472	-12.9949388013904
chr3.26202801.26202900	intron (NM_138666, intron 1 of 7)	Nlgn1	neuroligin 1	52.0562	39.0645	-12.9953420467186
chr10.57527901.57528000	intron (NM_019760, intron 1 of 8)	Serinc1	serine incorporator 1	96.1984	83.2021	-12.9956521739131
chr11.8573601.8573700	intron (NM_001083587, intron 4 of 30)	Tns3	tensin 3	60.3642	47.3677	-12.9964214017631
chr1.5110501.5110600	intron (NM_133826, intron 7 of 13)	Atp6v1h	ATPase, H+ transporting, lysosomal V1 subunit H	56.2794	43.275	-13.0024975337392
chr9.66615101.66615200	Intergenic	Usp3	ubiquitin specific peptidase 3	58.3007	45.2815	-13.0157363187975
chr13.40860701.40860800	exon (NM_023887, exon 1 of 3)	Gcnt2	glucosaminyl (N-acetyl) transferase 2, I-branching enzyme	50.9154	37.8873	-13.0276592583158
chr2.168970101.168970200	Intergenic	1700017J07Rik	RIKEN cDNA 1700017J07 gene	39.1637	26.1196	-13.0414853431708
chr14.118194101.118194200	Intergenic	LOC105245869	uncharacterized LOC105245869	57.5355	44.494	-13.0427729669124
chr4.59808501.59808600	intron (NM_172468, intron 1 of 8)	Snx30	sorting nexin family member 30	45.2076	32.1424	-13.0659880659881
chr18.75434601.75434700	3' UTR (NM_201354, exon 12 of 12)	Smad7	SMAD family member 7	61.789	48.7165	-13.0691235253973
chr1.167351401.167351500	intron (NM_019993, intron 1 of 10)	Aldh9a1	aldehyde dehydrogenase 9, subfamily A1	41.2697	28.184	-13.0824099118751
chr8.12915601.12915700	promoter-TSS (NM_178076)	Mcf2l	mcf.2 transforming sequence-like	33.0459	19.9571	-13.0879587401326
chr4.86670301.86670400	promoter-TSS (NM_007408)	Plin2	perilipin 2	24.29	11.1935	-13.0974681249622
chr18.33260101.33260200	Intergenic	Stard4	StAR-related lipid transfer (START) domain containing 4	55.3522	42.2536	-13.1006798617073
chr3.51335501.51335600	intron (NM_023502, intron 1 of 9)	Elf2	E74-like factor 2	65.8537	52.7362	-13.1202691337258
chr6.144619601.144619700	Intergenic	Sox5os3	SRY (sex determining region Y)-box 5, opposite strand 3	94.3314	81.2099	-13.1218432159413
chr18.60764401.60764500	Intergenic	Rps14	ribosomal protein S14	71.7322	58.6085	-13.1243207998261
chr6.67146301.67146400	Intergenic	Gadd45a	growth arrest and DNA-damage-inducible 45 alpha	18.8115	5.68806	-13.1246773966496
chr10.95245401.95245500	intron (NM_001330138, intron 2 of 2)	Cradd	CASP2 and RIPK1 domain containing adaptor with death domain	43.5576	30.4257	-13.1285092922104
chr5.103211401.103211500	promoter-TSS (NM_001310683)	Mapk10	mitogen-activated protein kinase 10	20.2789	7.14312	-13.1368631368631
chr18.4934901.4935000	Intergenic	Svil	supervillin	64.3271	51.1732	-13.1496654207612
chr4.54932501.54932600	Intergenic	Zfp462	zinc finger protein 462	18.9482	5.79957	-13.1502669717773
chr14.8383401.8383500	Intergenic	Oit1	oncoprotein induced transcript 1	63.8958	50.7403	-13.157022837534
chr5.147192501.147192600	Intergenic	Gsx1	GS homeobox 1	37.4964	24.3367	-13.1603773584906
chr18.34183001.34183100	Intergenic	Apc	adenomatosis polyposis coli	70.2708	57.1018	-13.1679975429975
chr11.64027501.64027600	intron (NM_178379, intron 4 of 6)	Cox10	cytochrome c oxidase assembly protein 10	42.8145	29.6454	-13.1706174615655
chr11.19993301.19993400	intron (NM_033523, intron 1 of 5)	Spred2	sprouty-related, EVH1 domain containing 2	73.8317	60.6571	-13.1723263810456
chr17.10355801.10355900	Intergenic	1700110C19Rik	RIKEN cDNA 1700110C19 gene	14.8444	1.6377	-13.2044057377049
chr16.93031801.93031900	Intergenic	Runx1	runt related transcription factor 1	72.5668	59.359	-13.2080829113625
chr13.23525301.23525400	Intergenic	Hist1h4h	histone cluster 1, H4h	84.403	71.1909	-13.2099784720561
chr18.82170001.82170100	Intergenic	Mir5127	microRNA 5127	35.8743	22.6421	-13.2307264382736
chr13.52911401.52911500	intron (NM_016709, intron 3 of 9)	Auh	AU RNA binding protein/enoyl-coenzyme A hydratase	74.3555	61.1244	-13.2307665883747
chr8.24450601.24450700	Intergenic	Tcim	transcriptional and immune response regulator	52.0884	38.8428	-13.24233079215
chr4.145281101.145281200	intron (NM_009401, intron 10 of 12)	Tnfrsf8	tumor necrosis factor receptor superfamily, member 8	43.0305	29.7761	-13.2568783660547
chr12.52149601.52149700	intron (NM_029760, intron 4 of 10)	Nubpl	nucleotide binding protein-like	83.6599	70.3825	-13.2801856512804
chr2.168311301.168311400	Intergenic	Kcng1	potassium voltage-gated channel, subfamily G, member 1	50.2998	37.0009	-13.3019878339764
chr19.29516201.29516300	intron (NR_015567, intron 2 of 3)	A930007I19Rik	RIKEN cDNA A930007I19 gene	46.8312	33.5229	-13.3059105478112
chr15.97825601.97825700	intron (NM_001204280, intron 1 of 21)	Hdac7	histone deacetylase 7	44.5864	31.2704	-13.3116555988093
chr16.37386101.37386200	Intergenic	Stxbp5l	syntaxin binding protein 5-like	43.655	30.3444	-13.3137085023432
chr10.93306601.93306700	intron (NM_001322265, intron 1 of 4)	Elk3	ELK3, member of ETS oncogene family	85.3626	72.0492	-13.3161642175428
chr9.106478301.106478400	intron (NM_145620, intron 2 of 14)	Rrp9	RRP9, small subunit (SSU) processome component, homolog (yeast)	40.297	26.9797	-13.3177794112947
chr8.111925201.111925300	intron (NM_001033321, intron 2 of 6)	Tmem231	transmembrane protein 231	32.1848	18.862	-13.3208589503698
chr14.63076601.63076700	Intergenic	2700070H01Rik	RIKEN cDNA 2700070H01 gene	39.981	26.6486	-13.3317268194278
chr1.167255601.167255700	intron (NM_030724, intron 1 of 6)	Uck2	uridine-cytidine kinase 2	66.8837	53.5496	-13.3333333333333
chr9.55410601.55410700	intron (NM_172923, intron 5 of 10)	Tmem266	transmembrane protein 266	24.8121	11.4556	-13.3554158119514
chr19.32905801.32905900	Intergenic	Pten	phosphatase and tensin homolog	37.2528	23.8993	-13.3555308916019
chr10.60708501.60708600	Intergenic	Cdh23	cadherin 23 (otocadherin)	64.3667	50.9965	-13.3646408839779
chr4.139143101.139143200	Intergenic	Minos1	mitochondrial inner membrane organizing system 1	50.2957	36.9253	-13.3763242745279
chr1.89674001.89674100	intron (NM_001037136, intron 9 of 16)	4933400F21Rik	RIKEN cDNA 4933400F21 gene	71.7282	58.3503	-13.3765692166214
chr7.99681101.99681200	intron (NM_175316, intron 7 of 13)	Slco2b1	solute carrier organic anion transporter family, member 2b1	62.3141	48.9306	-13.3810099013525
chr6.30546801.30546900	intron (NM_001024698, intron 4 of 10)	Cpa2	carboxypeptidase A2, pancreatic	46.0111	32.6285	-13.3831619574297
chr14.105323901.105324000	Intergenic	Ndfip2	Nedd4 family interacting protein 2	54.5806	41.1963	-13.3849151297536
chr18.46211501.46211600	intron (NM_178872, intron 1 of 9)	Trim36	tripartite motif-containing 36	44.5052	31.1172	-13.390637862549
chr15.85801601.85801700	3' UTR (NM_001113418, exon 8 of 8)	Cdpf1	cysteine rich, DPF motif domain containing 1	75.3473	61.9522	-13.3933344414147
chr10.13090701.13090800	promoter-TSS (NR_131912)	Plagl1	pleiomorphic adenoma gene-like 1	52.001	38.6056	-13.3953488372093
chr17.9396101.9396200	Intergenic	6530411M01Rik	RIKEN cDNA 6530411M01 gene	58.4765	45.0675	-13.4041537359752
chr9.61681301.61681400	Intergenic	Rplp1	ribosomal protein, large, P1	29.675	16.2695	-13.4052300057263
chr15.31606901.31607000	intron (NM_001356313, intron 3 of 5)	Fam173b	family with sequence similarity 173, member B	47.33	33.9172	-13.4113952594919
chr8.84580101.84580200	exon (NM_007578, exon 26 of 47)	Ier2	immediate early response 2	39.6715	26.2535	-13.4167517563114
chr2.168978501.168978600	non-coding (NR_040326, exon 1 of 2)	1700017J07Rik	RIKEN cDNA 1700017J07 gene	46.3929	32.9772	-13.4196924571219
chr17.50648201.50648300	intron (NM_013880, intron 4 of 5)	Btg3	B cell translocation gene 3	91.4078	77.988	-13.4211753731343
chr5.129030201.129030300	Intergenic	Ran	RAN, member RAS oncogene family	72.3288	58.8949	-13.4345363540569
chr10.118766001.118766100	Intergenic	Dyrk2	dual-specificity tyrosine-(Y)-phosphorylation regulated kinase 2	46.7671	33.3317	-13.4353741496599
chr6.17749401.17749500	5' UTR (NM_001083315, exon 1 of 15)	St7	suppression of tumorigenicity 7	28.7007	15.2587	-13.4398113097665
chr17.88435801.88435900	Intergenic	Foxn2	forkhead box N2	55.9417	42.4988	-13.4426229508197
chr5.143375101.143375200	intron (NM_133355, intron 4 of 20)	Grid2ip	glutamate receptor, ionotropic, delta 2 (Grid2) interacting protein 1	31.3727	17.928	-13.4459831448778
chr16.38321701.38321800	intron (NM_001081025, intron 8 of 16)	Maats1	MYCBP-associated, testis expressed 1	19.8544	6.39453	-13.4557677881009
chr6.138171801.138171900	Intergenic	Mgst1	microsomal glutathione S-transferase 1	42.0654	28.6106	-13.4558971267832
chr17.80138901.80139000	intron (NM_176963, intron 2 of 6)	Galm	galactose mutarotase	39.1554	25.6938	-13.4610258050757
chr10.99441101.99441200	Intergenic	Gm20110	predicted gene, 20110	29.9996	16.5351	-13.4645669291339
chr18.69198501.69198600	Intergenic	Tcf4	transcription factor 4	34.9047	21.4282	-13.4758871701547
chr7.73602701.73602800	Intergenic	1810026B05Rik	RIKEN cDNA 1810026B05 gene	72.369	58.8827	-13.4841235319704
chr1.84912901.84913000	exon (NM_027921, exon 4 of 5)	Slc16a14	solute carrier family 16 (monocarboxylic acid transporters), member 14	83.3352	69.8399	-13.4920634920635
chr7.49762701.49762800	intron (NM_001146053, intron 3 of 5)	Htatip2	HIV-1 Tat interactive protein 2	69.9315	56.4318	-13.4973213920582
chr4.11400301.11400400	Intergenic	Esrp1	epithelial splicing regulatory protein 1	50.1759	36.6746	-13.5010203609559
chr8.65209201.65209300	Intergenic	BC030870	cDNA sequence BC030870	48.5649	35.0619	-13.5013731787925
chr8.116290901.116291000	Intergenic	Dynlrb2	dynein light chain roadblock-type 2	68.482	54.9735	-13.5079244970095
chr11.109545601.109545700	intron (NM_001361978, intron 1 of 3)	Arsg	arylsulfatase G	44.7649	31.2498	-13.5143979057592
chr6.145187601.145187700	intron (NM_177222, intron 9 of 15)	Casc1	cancer susceptibility candidate 1	46.425	32.8962	-13.5298184530346
chr14.11552301.11552400	Intergenic	Ptprg	protein tyrosine phosphatase, receptor type, G	39.0016	25.4709	-13.5327466038203
chr3.144721801.144721900	Intergenic	Sh3glb1	SH3-domain GRB2-like B1 (endophilin)	77.4633	63.9285	-13.5390592894235
chr4.45930101.45930200	exon (NM_198660, exon 29 of 38)	Tdrd7	tudor domain containing 7	76.6875	63.1422	-13.5429121828086
chr9.52244401.52244500	Intergenic	Zc3h12c	zinc finger CCCH type containing 12C	72.596	59.0539	-13.5442122232286
chr4.43695301.43695400	3' UTR (NM_019485, exon 2 of 2)	Olfr70	olfactory receptor 70	50.0001	36.4524	-13.5491606714628
chr1.59487901.59488000	TTS (NM_008057)	Fzd7	frizzled class receptor 7	17.5696	4.02103	-13.5497104247104
chr11.17051101.17051200	promoter-TSS (NM_029861)	Cnrip1	cannabinoid receptor interacting protein 1	58.5746	45.0142	-13.5599361032887
chr7.138849501.138849600	intron (NM_026391, intron 2 of 8)	Ppp2r2d	protein phosphatase 2, regulatory subunit B, delta	87.7626	74.1977	-13.5632866409364
chr5.147011401.147011500	Intergenic	Mtif3	mitochondrial translational initiation factor 3	44.8823	31.3082	-13.571210152129
chr7.28617301.28617400	intron (NM_175319, intron 2 of 12)	Acp7	acid phosphatase 7, tartrate resistant	89.5934	76.0194	-13.5765000183939
chr19.44283201.44283300	Intergenic	Scd2	stearoyl-Coenzyme A desaturase 2	45.2024	31.6267	-13.5777165719409
chr4.149779501.149779600	Intergenic	Slc25a33	solute carrier family 25, member 33	61.0595	47.4657	-13.5929738149364
chr15.84829901.84830000	intron (NM_001356573, intron 2 of 12)	Phf21b	PHD finger protein 21B	43.8356	30.2374	-13.5968896479052
chr4.62695901.62696000	intron (NM_134257, intron 11 of 15)	Rgs3	regulator of G-protein signaling 3	62.7061	49.1114	-13.5991677738652
chr11.67298401.67298500	exon (NM_177369, exon 27 of 40)	Myh8	myosin, heavy polypeptide 8, skeletal muscle, perinatal	77.4815	63.8728	-13.6042946752697
chr15.97173701.97173800	Intergenic	Gm32885	predicted gene, 32885	72.879	59.2731	-13.6043422253234
chr3.57766501.57766600	intron (NR_130743, intron 2 of 9)	Rnf13	ring finger protein 13	57.2674	43.6643	-13.6049253182342
chr1.87282101.87282200	intron (NM_028889, intron 1 of 3)	Efhd1	EF hand domain containing 1	42.8259	29.2192	-13.6112908084405
chr2.27765301.27765400	Intergenic	Rxra	retinoid X receptor alpha	41.2926	27.671	-13.6236294256871
chr5.66260301.66260400	promoter-TSS (NM_027602)	Nsun7	NOL1/NOP2/Sun domain family, member 7	18.7188	5.09344	-13.6236704213862
chr10.74655301.74655400	Intergenic	Gnaz	guanine nucleotide binding protein, alpha z subunit	82.9571	69.3286	-13.6289045909109
chr4.126976701.126976800	Intergenic	Zmym4	zinc finger, MYM-type 4	55.8665	42.2317	-13.6355348922011
chr15.99671901.99672000	exon (NM_009597, exon 2 of 12)	Asic1	acid-sensing (proton-gated) ion channel 1	61.4801	47.8463	-13.6366742637776
chr6.86497901.86498000	Intergenic	2310040G24Rik	RIKEN cDNA 2310040G24 gene	30.4997	16.8601	-13.6380686080611
chr11.53518301.53518400	Intergenic	2023-09-08	septin 8	90.6529	77.0105	-13.6469063374036
chr7.132639001.132639100	intron (NM_029609, intron 3 of 6)	Lhpp	phospholysine phosphohistidine inorganic pyrophosphate phosphatase	29.371	15.7175	-13.6515658254789
chr5.109555001.109555100	exon (NM_016715, exon 8 of 8)	Crlf2	cytokine receptor-like factor 2	71.6845	58.0206	-13.6653566136203
chr8.9935101.9935200	Intergenic	Lig4	ligase IV, DNA, ATP-dependent	75.5034	61.8338	-13.6690525170438
chr16.32689101.32689200	Intergenic	Tnk2	tyrosine kinase, non-receptor, 2	76.3022	62.6171	-13.6874044342508
chr17.35636801.35636900	exon (NM_001033366, exon 3 of 3)	Dpcr1	diffuse panbronchiolitis critical region 1 (human)	65.3624	51.6677	-13.6974541148609
chr5.3333201.3333300	Intergenic	Cdk6	cyclin-dependent kinase 6	37.6466	23.9462	-13.6988387588045
chr1.167289201.167289300	promoter-TSS (NR_105765)	Mir6347	microRNA 6347	56.8227	43.1235	-13.7021282182573
chr16.33497601.33497700	3' UTR (NM_011749, exon 9 of 9)	Slc12a8	solute carrier family 12 (potassium/chloride transporters), member 8	75.7857	62.0769	-13.7089050598355
chr7.16582501.16582600	intron (NM_172739, intron 1 of 6)	Gm29443	predicted gene 29443	29.7629	16.0502	-13.7093304206798
chr17.80560201.80560300	intron (NM_001360144, intron 2 of 9)	Cdkl4	cyclin-dependent kinase-like 4	71.6487	57.9375	-13.7105128289007
chr7.119861501.119861600	intron (NM_001163703, intron 1 of 2)	Dcun1d3	DCN1, defective in cullin neddylation 1, domain containing 3 (S. cerevisiae)	58.8227	45.0805	-13.74156219865
chr4.99409301.99409400	Intergenic	Atg4c	autophagy related 4C, cysteine peptidase	50.3202	36.5674	-13.747042766151
chr16.15598801.15598900	Intergenic	Ube2v2	ubiquitin-conjugating enzyme E2 variant 2	26.1626	12.4087	-13.7526100690664
chr11.100758601.100758700	intron (NM_001081194, intron 1 of 16)	Kcnh4	potassium voltage-gated channel, subfamily H (eag-related), member 4	18.5897	4.83338	-13.7546468401487
chr7.12967601.12967700	intron (NM_001362140, intron 1 of 2)	Zfp324	zinc finger protein 324	75.693	61.9276	-13.7655104342922
chr1.84696701.84696800	promoter-TSS (NM_152915)	Dner	delta/notch-like EGF repeat containing	47.9993	34.2286	-13.7681940700809
chr12.87857801.87857900	Intergenic	Gm1995	REX1, RNA exonuclease 1 homolog pseudogene	75.5983	61.8263	-13.7701291351546
chr7.143461901.143462000	promoter-TSS (NM_001161624)	Cdkn1c	cyclin-dependent kinase inhibitor 1C (P57)	55.4781	41.7046	-13.7732909173538
chr8.89225401.89225500	Intergenic	Sall1	spalt like transcription factor 1	58.9992	45.2128	-13.7854785478548
chr5.72184101.72184200	Intergenic	Commd8	COMM domain containing 8	52.4138	38.6285	-13.7884173915714
chr15.76105301.76105400	exon (NM_144848, exon 2 of 2)	Nrbp2	nuclear receptor binding protein 2	63.9034	50.1055	-13.7968952690223
chr15.25765701.25765800	intron (NM_001353142, intron 1 of 20)	Myo10	myosin X	75.1045	61.3005	-13.808630531476
chr14.47522201.47522300	intron (NR_027414, intron 4 of 5)	Atg14	autophagy related 14	67.5528	53.7279	-13.8127026511539
chr13.58971601.58971700	intron (NM_001025074, intron 12 of 17)	Ntrk2	neurotrophic tyrosine kinase, receptor, type 2	55.8839	42.0627	-13.8210716041291
chr4.134113901.134114000	intron (NM_026257, intron 7 of 14)	Ubxn11	UBX domain protein 11	59.7181	45.8974	-13.8217648661262
chr9.49874101.49874200	Intergenic	Ncam1	neural cell adhesion molecule 1	27.3642	13.54	-13.8277469609347
chr1.72944901.72945000	Intergenic	Igfbp5	insulin-like growth factor binding protein 5	35.2083	21.3652	-13.8437462381124
chr17.15395201.15395300	promoter-TSS (NM_024203)	Fam120b	family with sequence similarity 120, member B	72.8854	59.0417	-13.8454845153621
chr3.106032801.106032900	promoter-TSS (NM_001080816)	Chil5	chitinase-like 5	52.7208	38.8688	-13.8531639070723
chr19.56336001.56336100	exon (NM_001286552, exon 32 of 40)	Habp2	hyaluronic acid binding protein 2	76.6757	62.8079	-13.8664674842782
chr4.59421401.59421500	intron (NM_001163288, intron 3 of 16)	Susd1	sushi domain containing 1	29.6824	15.81	-13.8727204383137
chr7.90060701.90060800	Intergenic	E230029C05Rik	RIKEN cDNA E230029C05 gene	61.7663	47.885	-13.8805187999476
chr6.54588301.54588400	intron (NM_153573, intron 2 of 3)	Fkbp14	FK506 binding protein 14	58.4869	44.6008	-13.8839658048374
chr1.131264001.131264100	intron (NM_019777, intron 15 of 21)	Ikbke	inhibitor of kappaB kinase epsilon	70.017	56.1182	-13.901428733233
chr18.61171301.61171400	exon (NM_178277, exon 3 of 20)	Hmgxb3	HMG box domain containing 3	71.7683	57.8659	-13.9051663889038
chr5.124251401.124251500	non-coding (NR_102690, exon 23 of 23)	Pitpnm2	phosphatidylinositol transfer protein, membrane-associated 2	85.3967	71.4784	-13.9107371501738
chr8.43320601.43320700	Intergenic	Zfp42	zinc finger protein 42	54.1449	40.208	-13.9291527788543
chr8.25834501.25834600	intron (NM_001359012, intron 5 of 16)	Ash2l	ASH2 like histone lysine methyltransferase complex subunit	87.3675	73.4331	-13.9366867352884
chr1.5110101.5110200	intron (NM_133826, intron 7 of 13)	Atp6v1h	ATPase, H+ transporting, lysosomal V1 subunit H	54.1995	40.2617	-13.9410322985709
chr8.121187801.121187900	Intergenic	Foxl1	forkhead box L1	55.8912	41.9482	-13.9439457530909
chr11.79757701.79757800	Intergenic	Mir365-2	microRNA 365-2	97.5998	83.6535	-13.9461538461538
chr4.57305601.57305700	Intergenic	Ptpn3	protein tyrosine phosphatase, non-receptor type 3	79.9647	66.011	-13.953488372093
chr14.120479501.120479600	intron (NM_029519, intron 1 of 1)	Rap2a	RAS related protein 2a	27.0646	13.098	-13.9636647370807
chr17.87523601.87523700	Intergenic	Calm2	calmodulin 2	59.1006	45.128	-13.969228969229
chr5.148756001.148756100	Intergenic	2210417A02Rik	RIKEN cDNA 2210417A02 gene	35.9316	21.9604	-13.973063973064
chr9.119010701.119010800	intron (NM_133710, intron 1 of 7)	Mir26a-1	microRNA 26a-1	56.5742	42.5967	-13.9738998965545
chr6.96484601.96484700	intron (NM_182808, intron 2 of 4)	1700123L14Rik	nucleoporin 50 pseudogene	59.9548	45.9803	-13.9792248295983
chr6.128837001.128837100	Intergenic	Klrb1b	killer cell lectin-like receptor subfamily B member 1B	74.2985	60.2902	-14.0074992547812
chr3.127124901.127125000	intron (NM_001327938, intron 1 of 47)	LOC100862268	uncharacterized LOC100862268	67.0127	52.9765	-14.033749669314
chr14.69391201.69391300	Intergenic	Entpd4b	ectonucleoside triphosphate diphosphohydrolase 4B	14.0368	0	-14.0350877192982
chr4.149437701.149437800	Intergenic	Ube4b	ubiquitination factor E4B	79.8226	65.7832	-14.040123039282
chr5.116400201.116400300	Intergenic	Hspb8	heat shock protein 8	70.6121	56.5657	-14.047608599388
chr15.76672701.76672800	intron (NR_152559, intron 1 of 8)	Ppp1r16a	protein phosphatase 1, regulatory (inhibitor) subunit 16A	33.2319	19.1809	-14.0482279868469
chr9.44419001.44419100	promoter-TSS (NM_201372)	Ccdc84	coiled-coil domain containing 84	49.2905	35.2307	-14.0605693519079
chr2.38556701.38556800	intron (NM_021606, intron 2 of 9)	Nek6	NIMA (never in mitosis gene a)-related expressed kinase 6	91.0517	76.9879	-14.0651838802026
chr5.92103701.92103800	intron (NM_001359197, intron 1 of 10)	G3bp2	GTPase activating protein (SH3 domain) binding protein 2	60.0549	45.9824	-14.0729599388817
chr11.120343801.120343900	Intergenic	Mir6935	microRNA 6935	50.1426	36.0572	-14.0845070422535
chr8.26226801.26226900	Intergenic	Thap1	THAP domain containing, apoptosis associated protein 1	19.7302	5.64516	-14.0872801812493
chr7.38151701.38151800	Intergenic	1600014C10Rik	RIKEN cDNA 1600014C10 gene	65.3748	51.2802	-14.093251381387
chr2.168959801.168959900	Intergenic	Zfp64	zinc finger protein 64	52.3026	38.2061	-14.0950022315373
chr10.17230501.17230600	Intergenic	Gm20125	predicted gene, 20125	41.0522	26.9537	-14.0984536813732
chr13.114460301.114460400	Intergenic	Fst	follistatin	15.8758	1.76991	-14.1031043685911
chr1.90003701.90003800	intron (NM_139152, intron 1 of 5)	Asb18	ankyrin repeat and SOCS box-containing 18	55.6392	41.5289	-14.1068396798448
chr2.84618901.84619000	intron (NM_001355064, intron 5 of 18)	Ctnnd1	catenin (cadherin associated protein), delta 1	63.8138	49.678	-14.1346937496082
chr8.125666001.125666100	Intergenic	Map10	microtubule-associated protein 10	42.0062	27.8579	-14.1498948834344
chr1.23335701.23335800	Intergenic	Mir30c-2	microRNA 30c-2	64.377	50.1933	-14.179739937088
chr19.47384201.47384300	intron (NM_008018, intron 3 of 14)	Sh3pxd2a	SH3 and PX domains 2A	75.325	61.1455	-14.1800970114223
chr2.179509601.179509700	intron (NM_001316723, intron 2 of 5)	Cdh4	cadherin 4	68.3924	54.2027	-14.1879060469765
chr4.125705101.125705200	exon (NM_001081097, exon 15 of 16)	Mir692-3	microRNA 692-3	86.7817	72.5957	-14.1886205475556
chr1.86529901.86530000	intron (NM_008972, intron 4 of 4)	Ptma	prothymosin alpha	34.0096	19.8117	-14.1944429340438
chr5.131226601.131226700	intron (NM_145218, intron 1 of 10)	Wbscr17	Williams-Beuren syndrome chromosome region 17 homolog (human)	69.9136	55.7175	-14.1997544003275
chr16.32148001.32148100	intron (NM_001347181, intron 1 of 2)	Nrros	negative regulator of reactive oxygen species	26.8182	12.6046	-14.2148813548408
chr2.164441201.164441300	intron (NM_011521, intron 1 of 4)	Sdc4	syndecan 4	53.2157	38.9958	-14.2226064711734
chr12.97921501.97921600	Intergenic	Galc	galactosylceramidase	66.5223	52.2934	-14.22686628705
chr10.4111401.4111500	intron (NM_001170785, intron 26 of 27)	Gm30570	predicted gene, 30570	72.4138	58.1458	-14.2482450050143
chr12.8759301.8759400	Intergenic	Sdc1	syndecan 1	32.9473	18.6933	-14.2522737130543
chr5.66686801.66686900	exon (NM_011670, exon 9 of 9)	Uchl1os	ubiquitin carboxy-terminal hydrolase L1, opposite strand	74.7637	60.5035	-14.2592052593908
chr10.99534301.99534400	Intergenic	Gm20110	predicted gene, 20110	60.9888	46.7207	-14.270067834935
chr1.34073701.34073800	intron (NM_134448, intron 1 of 97)	Mir6896	microRNA 6896	61.4662	47.1824	-14.2818695613169
chr5.148739601.148739700	Intergenic	2210417A02Rik	RIKEN cDNA 2210417A02 gene	71.7677	57.473	-14.2935832222615
chr19.45076301.45076400	intron (NM_178929, intron 1 of 4)	Kazald1	Kazal-type serine peptidase inhibitor domain 1	43.7849	29.4882	-14.2961518037503
chr15.80764701.80764800	intron (NM_144812, intron 3 of 24)	Tnrc6b	trinucleotide repeat containing 6b	81.448	67.1472	-14.3005150317403
chr19.55505201.55505300	intron (NM_001360431, intron 8 of 8)	Vti1a	vesicle transport through interaction with t-SNAREs 1A	90.4319	76.1197	-14.315379623621
chr6.88545201.88545300	Intergenic	Sec61a1	Sec61 alpha 1 subunit (S. cerevisiae)	38.0198	23.7053	-14.3171296296296
chr7.19753601.19753700	Intergenic	Nectin2	nectin cell adhesion molecule 2	38.3489	24.0332	-14.318105309016
chr2.79528401.79528500	Intergenic	Neurod1	neurogenic differentiation 1	75.3885	61.0599	-14.3275871370107
chr5.90742301.90742400	Intergenic	Cxcl5	chemokine (C-X-C motif) ligand 5	52.0498	37.7196	-14.3311749405058
chr14.45496201.45496300	intron (NM_146054, intron 3 of 14)	Fermt2	fermitin family member 2	60.6397	46.2949	-14.3437037037037
chr9.78532401.78532500	Intergenic	Eef1a1	eukaryotic translation elongation factor 1 alpha 1	40.8259	26.4825	-14.3443841020237
chr11.22860901.22861000	promoter-TSS (NM_001169114)	B3gnt2	UDP-GlcNAc:betaGal beta-1,3-N-acetylglucosaminyltransferase 2	20.9103	6.55803	-14.3517138599106
chr3.120200301.120200400	Intergenic	Ptbp2	polypyrimidine tract binding protein 2	41.245	26.872	-14.3758507164457
chr2.49817301.49817400	intron (NM_027990, intron 1 of 9)	Lypd6b	LY6/PLAUR domain containing 6B	82.5054	68.131	-14.3763826932144
chr1.182055101.182055200	Intergenic	Enah	ENAH actin regulator	65.7314	51.3553	-14.3764253454366
chr9.105054501.105054600	exon (NM_053159, exon 2 of 10)	Mrpl3	mitochondrial ribosomal protein L3	79.6515	65.266	-14.3839872181786
chr8.125898501.125898600	promoter-TSS (NM_175561)	Pcnx2	pecanex homolog 2	34.9317	20.5346	-14.4
chr17.88625501.88625600	Intergenic	Ston1	stonin 1	54.9986	40.5961	-14.404990403071
chr1.171360501.171360600	exon (NM_001033039, exon 1 of 4)	Klhdc9	kelch domain containing 9	24.5747	10.1556	-14.4203630918959
chr17.48443701.48443800	Intergenic	Tspo2	translocator protein 2	75.4542	61.0268	-14.4251336898396
chr10.69928401.69928500	intron (NM_170729, intron 23 of 40)	Ank3	ankyrin 3, epithelial	46.8298	32.365	-14.4631160902166
chr11.78830601.78830700	intron (NM_001076681, intron 1 of 3)	Lyrm9	LYR motif containing 9	56.0954	41.6351	-14.4649079143853
chr1.133209201.133209300	Intergenic	Plekha6	pleckstrin homology domain containing, family A member 6	74.8555	60.39	-14.4675324675325
chr2.94245101.94245200	Intergenic	Mir129-2	microRNA 129-2	16.2322	1.75439	-14.4759805272343
chr10.93846401.93846500	exon (NM_001206851, exon 3 of 7)	Usp44	ubiquitin specific peptidase 44	68.373	53.8865	-14.4881544479961
chr2.91184401.91184500	exon (NM_001177730, exon 10 of 10)	Madd	MAP-kinase activating death domain	67.9512	53.4649	-14.4892033507993
chr11.87758501.87758600	Intergenic	Mir142b	microRNA 142b	71.7529	57.2425	-14.5111980092428
chr16.57878501.57878600	Intergenic	Col8a1	collagen, type VIII, alpha 1	58.4434	43.9305	-14.5150846210449
chr17.65872701.65872800	intron (NM_009067, intron 1 of 9)	Ralbp1	ralA binding protein 1	32.2829	17.7637	-14.5203066721923
chr13.101752301.101752400	intron (NM_001077495, intron 2 of 15)	Pik3r1	phosphoinositide-3-kinase regulatory subunit 1	54.2945	39.7668	-14.5234768433616
chr12.102682501.102682600	intron (NM_172584, intron 1 of 9)	Mir1936	microRNA 1936	87.7114	73.1752	-14.5345026331849
chr4.126627501.126627600	Intergenic	5730409E04Rik	RIKEN cDNA 5730409E04Rik gene	33.2227	18.6849	-14.5374702548598
chr11.110367401.110367500	Intergenic	Abca5	ATP-binding cassette, sub-family A (ABC1), member 5	22.6821	8.13779	-14.5408774874131
chr6.146666501.146666600	Intergenic	4930479D17Rik	RIKEN cDNA 4930479D17 gene	65.333	50.7943	-14.5421023823928
chr11.5975001.5975100	intron (NM_001174054, intron 17 of 20)	Ykt6	YKT6 v-SNARE homolog (S. cerevisiae)	84.4826	69.937	-14.5460497599302
chr11.59393901.59394000	Intergenic	Prss38	protease, serine 38	74.168	59.6173	-14.5483449619069
chr16.95439801.95439900	intron (NM_001302183, intron 2 of 8)	Erg	ETS transcription factor	50.8109	36.2562	-14.5561407945811
chr2.142735601.142735700	intron (NM_001355123, intron 17 of 26)	Kif16b	kinesin family member 16B	88.1932	73.6327	-14.5600411227993
chr4.45413301.45413400	Intergenic	Slc25a51	solute carrier family 25, member 51	73.9456	59.3831	-14.5643350020295
chr11.89141701.89141800	Intergenic	Gm525	predicted gene 525	70.5718	55.999	-14.5722070844687
chr1.12718401.12718500	promoter-TSS (NM_172294)	Sulf1	sulfatase 1	44.6524	30.0777	-14.5803939778187
chr9.50416901.50417000	Intergenic	Plet1	placenta expressed transcript 1	22.7468	8.15777	-14.587653941675
chr17.25940301.25940400	intron (NM_001357592, intron 1 of 7)	Pigq	phosphatidylinositol glycan anchor biosynthesis, class Q	85.1638	70.5638	-14.5985197598101
chr10.119439101.119439200	Intergenic	Grip1	glutamate receptor interacting protein 1	75.5576	60.9579	-14.6014919513153
chr17.35935901.35936000	Intergenic	Gm8801	protein phosphatase 1, regulatory subunit 10 pseudogene	53.6696	39.0605	-14.6094162152425
chr12.100291401.100291500	intron (NR_045741, intron 2 of 3)	Gm10432	predicted gene 10432	66.0982	51.4883	-14.6101467879667
chr14.121220601.121220700	intron (NM_134082, intron 4 of 26)	B930095G15Rik	RIKEN cDNA B930095G15 gene	48.2744	33.6586	-14.6157313500113
chr8.86477601.86477700	Intergenic	Abcc12	ATP-binding cassette, sub-family C (CFTR/MRP), member 12	41.4582	26.8326	-14.6285904772487
chr7.34438901.34439000	Intergenic	Lsm14a	LSM14A mRNA processing body assembly factor	42.5152	27.8794	-14.6350753374783
chr11.63312601.63312700	Intergenic	Pmp22	peripheral myelin protein 22	86.3617	71.7125	-14.6504889532778
chr9.65224501.65224600	intron (NM_177460, intron 2 of 6)	Parp16	poly (ADP-ribose) polymerase family, member 16	55.4107	40.7485	-14.6591658242869
chr19.38442301.38442400	Intergenic	Slc35g1	solute carrier family 35, member G1	70.6174	55.938	-14.677962641625
chr17.83700101.83700200	Intergenic	Mta3	metastasis associated 3	37.8689	23.1779	-14.6953214634768
chr2.71354201.71354300	intron (NM_172436, intron 2 of 17)	Slc25a12	solute carrier family 25 (mitochondrial carrier, Aralar), member 12	54.0969	39.3933	-14.7044212617983
chr5.73194201.73194300	intron (NM_028194, intron 3 of 62)	Fryl	FRY like transcription coactivator	50.6511	35.9324	-14.7186147186147
chr6.83453801.83453900	intron (NM_001347313, intron 2 of 11)	Tet3	tet methylcytosine dioxygenase 3	34.9445	20.2307	-14.7189638318671
chr17.72689101.72689200	Intergenic	Alk	anaplastic lymphoma kinase	78.7962	64.0701	-14.7280149081551
chr13.54794201.54794300	intron (NM_028841, intron 4 of 7)	Tspan17	tetraspanin 17	57.6231	42.8898	-14.7325607003248
chr9.22392101.22392200	Intergenic	Anln	anillin, actin binding protein	83.5293	68.7741	-14.7547082073936
chr18.46309501.46309600	intron (NM_001160399, intron 1 of 9)	Ccdc112	coiled-coil domain containing 112	57.1414	42.3642	-14.7547974413646
chr7.53364201.53364300	Intergenic	Mir6238	microRNA 6238	56.1349	41.3913	-14.7600045236441
chr7.27131201.27131300	exon (NM_007817, exon 8 of 10)	Cyp2f2	cytochrome P450, family 2, subfamily f, polypeptide 2	58.1775	43.4049	-14.77527605245
chr13.12694701.12694800	Intergenic	Gpr137b-ps	G protein-coupled receptor 137B, pseudogene	49.9997	35.2266	-14.7754137115839
chr17.45618101.45618200	Intergenic	Mymx	myomixer, myoblast fusion factor	59.2809	44.4943	-14.783968492992
chr10.108067801.108067900	Intergenic	Ppp1r12a	protein phosphatase 1, regulatory (inhibitor) subunit 12A	66.9601	52.1739	-14.7856651639031
chr6.117871701.117871800	exon (NM_001360938, exon 5 of 5)	Zfp239	zinc finger protein 239	67.1497	52.3563	-14.7963823146305
chr7.4895301.4895400	exon (NM_001101598, exon 6 of 6)	Isoc2a	isochorismatase domain containing 2a	71.4609	56.659	-14.7988147098374
chr13.55369901.55370000	intron (NM_001360714, intron 1 of 14)	Rgs14	regulator of G-protein signaling 14	57.0931	42.2762	-14.8149445928781
chr13.43890801.43890900	Intergenic	Cd83	CD83 antigen	98.6321	83.8099	-14.8206131767776
chr2.39420901.39421000	Intergenic	Ppp6c	protein phosphatase 6, catalytic subunit	76.6934	61.8751	-14.8232554927438
chr9.78359801.78359900	Intergenic	Dppa5a	developmental pluripotency associated 5A	69.0258	54.197	-14.8307444767622
chr13.94451401.94451500	intron (NM_009680, intron 13 of 26)	Ap3b1	adaptor-related protein complex 3, beta 1 subunit	29.4838	14.6333	-14.8498831425661
chr5.93283301.93283400	Intergenic	Ccng2	cyclin G2	52.6909	37.805	-14.8847014283256
chr1.154118001.154118100	Intergenic	Zfp648	zinc finger protein 648	25.3827	10.4997	-14.8850254278811
chr13.21276801.21276900	Intergenic	Gpx5	glutathione peroxidase 5	14.8938	0	-14.8936170212766
chr6.39527401.39527500	intron (NM_172477, intron 1 of 18)	Dennd2a	DENN/MADD domain containing 2A	46.443	31.5469	-14.8988194650987
chr11.11657301.11657400	Intergenic	Ikzf1	IKAROS family zinc finger 1	24.1866	9.28429	-14.9020113460547
chr6.119446201.119446300	intron (NM_009525, intron 3 of 4)	Wnt5b	wingless-type MMTV integration site family, member 5B	43.7636	28.8594	-14.9059607179348
chr4.133293701.133293800	3' UTR (NM_199306, exon 16 of 16)	Tmem222	transmembrane protein 222	37.8072	22.8651	-14.9398642746758
chr5.44754401.44754500	intron (NM_001359071, intron 1 of 7)	Ldb2	LIM domain binding 2	38.9936	24.0316	-14.9610346883803
chr4.124353101.124353200	Intergenic	1700057H15Rik	RIKEN cDNA 1700057H15 gene	72.7903	57.8246	-14.9659863945578
chr5.66080701.66080800	intron (NM_139065, intron 2 of 6)	Rbm47	RNA binding motif protein 47	84.5962	69.629	-14.9701939861015
chr19.5966801.5966900	Intergenic	Pola2	polymerase (DNA directed), alpha 2	43.5843	28.6108	-14.9731656677244
chr10.114802501.114802600	Intergenic	Trhde	TRH-degrading enzyme	20.9765	5.99895	-14.9756097560976
chr12.76133001.76133100	intron (NM_010157, intron 7 of 8)	Esr2	estrogen receptor 2 (beta)	59.7829	44.7883	-14.9938561215371
chr10.62865801.62865900	intron (NM_001253857, intron 2 of 12)	Tet1	tet methylcytosine dioxygenase 1	57.0062	42.0008	-15.0025659524146
chr2.170040701.170040800	Intergenic	A630075F10Rik	RIKEN cDNA A630075F10 gene	78.9197	63.9158	-15.0030058286939
chr17.55954201.55954300	TTS (NR_108021)	Ebi3	Epstein-Barr virus induced gene 3	53.2655	38.2484	-15.013238690778
chr10.105238501.105238600	intron (NM_177368, intron 11 of 11)	Tmtc2	transmembrane and tetratricopeptide repeat containing 2	26.0673	11.0526	-15.0137191319531
chr19.54685601.54685700	Intergenic	Gpam	glycerol-3-phosphate acyltransferase, mitochondrial	57.4879	42.4449	-15.044192801777
chr12.69195701.69195800	intron (NM_027269, intron 1 of 2)	9330151L19Rik	RIKEN cDNA 9330151L19 gene	27.8479	12.7759	-15.072770869347
chr2.9894901.9895000	Intergenic	9230102O04Rik	RIKEN cDNA 9230102O04 gene	52.1156	37.0098	-15.1057259598185
chr2.152007901.152008000	exon (NM_001164820, exon 4 of 4)	Slc52a3	solute carrier protein family 52, member 3	40.8728	25.7563	-15.1164602321415
chr11.62613401.62613500	intron (NM_001357955, intron 2 of 3)	Snord65	small nucleolar RNA, C/D box 65	21.276	6.15292	-15.1227495908347
chr14.58879701.58879800	Intergenic	1700129C05Rik	RIKEN cDNA 1700129C05 gene	48.1354	33.0093	-15.1247153037984
chr4.122981801.122981900	Intergenic	Mycl	v-myc avian myelocytomatosis viral oncogene lung carcinoma derived	59.3658	44.2439	-15.1251565399762
chr8.110574901.110575000	exon (NM_172916, exon 67 of 87)	Vac14	Vac14 homolog (S. cerevisiae)	77.9753	62.8472	-15.1263460597161
chr7.26071801.26071900	intron (NM_007813, intron 1 of 8)	Cyp2b13	cytochrome P450, family 2, subfamily b, polypeptide 13	54.9197	39.7889	-15.1287387883717
chr2.118999201.118999300	Intergenic	Ccdc32	coiled-coil domain containing 32	73.7458	58.6201	-15.1293103448276
chr7.128688401.128688500	promoter-TSS (NM_001346517)	Inpp5f	inositol polyphosphate-5-phosphatase F	54.7962	39.647	-15.1467955603294
chr17.30606601.30606700	intron (NM_001113560, intron 1 of 6)	Glo1	glyoxalase 1	61.3282	46.1806	-15.1499031425962
chr2.157059901.157060000	intron (NM_001164663, intron 2 of 14)	Soga1	suppressor of glucose, autophagy associated 1	54.4966	39.3339	-15.1594199155443
chr11.119259201.119259300	intron (NM_175430, intron 16 of 18)	Gaa	glucosidase, alpha, acid	35.6181	20.4393	-15.1807728926104
chr9.49058501.49058600	intron (NM_012039, intron 2 of 15)	Zw10	zw10 kinetochore protein	83.33	68.1351	-15.1960784313726
chr16.48219001.48219100	Intergenic	6430553K19Rik	RIKEN cDNA 6430553K19 gene	69.7432	54.5448	-15.1981351981352
chr9.58741601.58741700	promoter-TSS (NM_028598)	Rec114	REC114 meiotic recombination protein	47.0298	31.8306	-15.200640133067
chr1.157048601.157048700	Intergenic	Tex35	testis expressed 35	68.305	53.0923	-15.2107879234168
chr13.59796601.59796700	intron (NM_153538, intron 16 of 27)	Zcchc6	zinc finger, CCHC domain containing 6	63.9797	48.7073	-15.2672678256019
chr15.25785601.25785700	intron (NM_001353142, intron 6 of 20)	Myo10	myosin X	60.63	45.357	-15.2728280668409
chr16.18081501.18081600	exon (NM_011172, exon 3 of 14)	Prodh	proline dehydrogenase	62.0558	46.7719	-15.2836842651177
chr17.70873501.70873600	Intergenic	Mir1195	microRNA 1195	44.2011	28.9025	-15.2969724741978
chr4.153868901.153869000	Intergenic	BC039966	cDNA sequence BC039966	63.6944	48.3779	-15.3107063294457
chr9.46381301.46381400	Intergenic	4931429L15Rik	RIKEN cDNA 4931429L15 gene	83.9296	68.6131	-15.31543274244
chr19.6291101.6291200	intron (NM_010119, intron 2 of 4)	Ehd1	EH-domain containing 1	83.8408	68.5072	-15.3300965455662
chr9.57243901.57244000	intron (NM_001014398, intron 3 of 12)	Trcg1	taste receptor cell gene 1	68.597	53.2641	-15.3366914103924
chr8.119813001.119813100	intron (NM_028071, intron 3 of 3)	Cotl1	coactosin-like 1 (Dictyostelium)	67.6481	52.292	-15.3559537022356
chr6.136939201.136939300	intron (NM_001301301, intron 1 of 5)	Arhgdib	Rho, GDP dissociation inhibitor (GDI) beta	41.4336	26.0415	-15.3874442377696
chr5.120908201.120908300	promoter-TSS (NM_145211)	Oas1a	2'-5' oligoadenylate synthetase 1A	63.3881	47.9984	-15.3906633906634
chr5.109552701.109552800	Intergenic	Crlf2	cytokine receptor-like factor 2	42.9117	27.512	-15.399987510148
chr1.162805201.162805300	exon (NM_144878, exon 5 of 9)	Fmo4	flavin containing monooxygenase 4	51.4756	36.0567	-15.4183529584119
chr13.42103501.42103600	intron (NM_007772, intron 2 of 8)	Hivep1	human immunodeficiency virus type I enhancer binding protein 1	72.1456	56.695	-15.4470274820156
chr11.60692801.60692900	Intergenic	Llgl1	LLGL1 scribble cell polarity complex component	56.5509	41.0895	-15.4597701149425
chr17.87281601.87281700	intron (NR_015506, intron 1 of 4)	4833418N02Rik	RIKEN cDNA 4833418N02 gene	39.3952	23.9223	-15.4736736132085
chr9.37570101.37570200	Intergenic	Nrgn	neurogranin	77.5748	62.0982	-15.4767552182163
chr6.88577901.88578000	intron (NM_001278671, intron 5 of 5)	Kbtbd12	kelch repeat and BTB (POZ) domain containing 12	71.6755	56.1888	-15.487585877391
chr15.80948001.80948100	promoter-TSS (NM_009634)	Adsl	adenylosuccinate lyase	15.4988	0	-15.4981549815498
chr15.62346301.62346400	Intergenic	H2afy3	H2A histone family, member Y3	69.6678	54.1503	-15.515612140179
chr9.41217001.41217100	intron (NR_040392, intron 3 of 4)	1700063D05Rik	RIKEN cDNA 1700063D05 gene	80.9083	65.3867	-15.5244755244755
chr1.156263101.156263200	intron (NM_001134741, intron 15 of 17)	Tdrd5	tudor domain containing 5	18.8428	3.31608	-15.5256625830731
chr9.96504401.96504500	Intergenic	Rnf7	ring finger protein 7	78.7782	63.2504	-15.5291151694029
chr3.131886801.131886900	Intergenic	Dkk2	dickkopf WNT signaling pathway inhibitor 2	91.703	76.1627	-15.5384541156036
chr13.21931401.21931500	Intergenic	Zfp184	zinc finger protein 184 (Kruppel-like)	34.3816	18.8425	-15.5426223895926
chr2.130363701.130363800	intron (NM_001110513, intron 14 of 16)	Cpxm1	carboxypeptidase X 1 (M14 family)	67.0017	51.442	-15.5604606525912
chr13.24279401.24279500	intron (NM_026825, intron 1 of 37)	Carmil1	capping protein regulator and myosin 1 linker 1	54.6178	39.0555	-15.5649771383716
chr12.69565501.69565600	Intergenic	Vcpkmt	valosin containing protein lysine (K) methyltransferase	56.2692	40.6981	-15.5673587638822
chr8.105709701.105709800	exon (NM_001357256, exon 4 of 4)	4933405L10Rik	RIKEN cDNA 4933405L10 gene	57.9309	42.3406	-15.5886921404163
chr6.112563901.112564000	Intergenic	Oxtr	oxytocin receptor	76.6301	61.0358	-15.5978196468776
chr4.47152901.47153000	Intergenic	Col15a1	collagen, type XV, alpha 1	43.0545	27.4496	-15.606091083554
chr19.18608201.18608300	intron (NM_017375, intron 1 of 9)	Ostf1	osteoclast stimulating factor 1	43.955	28.3466	-15.6095872631306
chr6.54134301.54134400	intron (NM_001163640, intron 1 of 12)	Chn2	chimerin 2	76.3546	60.7291	-15.6207577440454
chr8.120992701.120992800	Intergenic	Fendrr	Foxf1 adjacent non-coding developmental regulatory RNA	73.5659	57.9363	-15.6332996450984
chr10.24718101.24718200	Intergenic	Enpp1	ectonucleotide pyrophosphatase/phosphodiesterase 1	44.8006	29.1673	-15.6343602909713
chr5.116117001.116117100	Intergenic	C330018A13Rik	RIKEN cDNA C330018A13 gene	43.2518	27.6108	-15.6452331925192
chr11.82888801.82888900	intron (NR_102720, intron 2 of 8)	Rad51d	RAD51 paralog D	48.2104	32.5492	-15.6637529758732
chr9.62364001.62364100	intron (NM_009672, intron 1 of 6)	Anp32a	acidic (leucine-rich) nuclear phosphoprotein 32 family, member A	49.4497	33.7825	-15.6663336070358
chr3.90651801.90651900	Intergenic	S100a7a	S100 calcium binding protein A7A	62.8628	47.1869	-15.6765776699029
chr19.8726101.8726200	TTS (NR_004445)	Snord22	small nucleolar RNA, C/D box 22	48.352	32.6701	-15.6849816849817
chr3.90114401.90114500	intron (NM_029937, intron 2 of 39)	Nup210l	nucleoporin 210-like	70.9014	55.2134	-15.6904484874127
chr8.105279701.105279800	TTS (NM_001166394)	Nol3	nucleolar protein 3 (apoptosis repressor with CARD domain)	84.8173	69.1084	-15.7028457028457
chr6.134039001.134039100	intron (NM_007961, intron 1 of 7)	Etv6	ets variant 6	33.5983	17.8876	-15.7138211382114
chr18.54988301.54988400	exon (NM_175751, exon 2 of 10)	Zfp608	zinc finger protein 608	42.2177	26.4706	-15.745770603756
chr10.99640801.99640900	non-coding (NR_038018, exon 3 of 3)	Gm18409	mediator of cell motility 1 pseudogene	60.2345	44.4821	-15.7853745042357
chr8.114634301.114634400	intron (NM_019573, intron 5 of 8)	Wwox	WW domain-containing oxidoreductase	28.514	12.7069	-15.8052143737729
chr2.168311401.168311500	Intergenic	Kcng1	potassium voltage-gated channel, subfamily G, member 1	53.0453	37.239	-15.8086010605971
chr9.13502001.13502100	Intergenic	Phxr4	per-hexamer repeat gene 4	57.9956	42.1469	-15.8481365377917
chr2.93823501.93823600	promoter-TSS (NM_010163)	Ext2	exostoses (multiple) 2	16.6682	0.795159	-15.8730158730159
chr8.73501701.73501800	Intergenic	Large1	LARGE xylosyl- and glucuronyltransferase 1	43.3803	27.5009	-15.8766233766234
chr3.84035201.84035300	intron (NM_172681, intron 2 of 34)	Tmem131l	transmembrane 131 like	81.3648	65.4842	-15.8769106999195
chr1.82960301.82960400	Intergenic	Slc19a3	solute carrier family 19, member 3	60.844	44.9652	-15.8798698443409
chr19.54107401.54107500	Intergenic	Adra2a	adrenergic receptor, alpha 2a	46.826	30.8975	-15.9309070641179
chr1.93475701.93475800	intron (NM_133808, intron 1 of 27)	Hdlbp	high density lipoprotein (HDL) binding protein	70.2914	54.3443	-15.9462915601023
chr7.80404501.80404600	intron (NM_001081454, intron 1 of 15)	Furin	furin (paired basic amino acid cleaving enzyme)	57.5091	41.5684	-15.9466883076347
chr8.81491801.81491900	intron (NM_001297596, intron 2 of 24)	Inpp4b	inositol polyphosphate-4-phosphatase, type II	40.181	24.2327	-15.9505664905637
chr10.89902701.89902800	intron (NM_001359241, intron 1 of 25)	Anks1b	ankyrin repeat and sterile alpha motif domain containing 1B	58.6392	42.6695	-15.9677336835104
chr6.17675301.17675400	Intergenic	St7	suppression of tumorigenicity 7	23.3777	7.40469	-15.969215969216
chr17.45759001.45759100	intron (NR_152153, intron 2 of 4)	F630040K05Rik	RIKEN cDNA F630040K05 gene	46.302	30.3327	-15.970168612192
chr7.143041701.143041800	intron (NR_110355, intron 2 of 4)	Cd81	CD81 antigen	40.3708	24.3916	-15.9824269050144
chr2.174078301.174078400	intron (NM_001102423, intron 1 of 7)	Stx16	syntaxin 16	61.7477	45.745	-16.0023071007434
chr4.11400201.11400300	Intergenic	Esrp1	epithelial splicing regulatory protein 1	46.9489	30.9426	-16.0039360575244
chr4.59627701.59627800	intron (NM_001015681, intron 1 of 3)	E130308A19Rik	RIKEN cDNA E130308A19 gene	89.1648	73.1562	-16.0081991602473
chr8.47652501.47652600	Intergenic	Ing2	inhibitor of growth family, member 2	63.6657	47.6541	-16.0083462732919
chr1.167657601.167657700	Intergenic	Lmx1a	LIM homeobox transcription factor 1 alpha	64.3776	48.3684	-16.0105772588934
chr2.45169701.45169800	Intergenic	Zeb2	zinc finger E-box binding homeobox 2	34.5095	18.4406	-16.0682466143977
chr11.60887901.60888000	Intergenic	Tmem11	transmembrane protein 11	53.2248	37.1512	-16.0704505265793
chr12.85175101.85175200	intron (NM_008827, intron 2 of 6)	Pgf	placental growth factor	84.6161	68.5329	-16.0825660825661
chr4.148714001.148714100	Intergenic	Gm572	predicted gene 572	62.3124	46.2293	-16.0839246390996
chr4.142113801.142113900	intron (NM_144531, intron 9 of 13)	Tmem51	transmembrane protein 51	54.8203	38.7358	-16.0867594239286
chr14.99321101.99321200	Intergenic	Klf5	Kruppel-like factor 5	93.2496	77.1165	-16.1328896745347
chr8.88360001.88360100	intron (NM_012047, intron 2 of 16)	Brd7	bromodomain containing 7	67.0376	50.8959	-16.1409796893668
chr2.168959701.168959800	Intergenic	Zfp64	zinc finger protein 64	41.6353	25.4606	-16.1729866325901
chr9.97366001.97366100	exon (NM_030219, exon 2 of 5)	Trim42	tripartite motif-containing 42	68.0139	51.8421	-16.1764705882353
chr5.74062201.74062300	intron (NM_177561, intron 1 of 8)	Usp46	ubiquitin specific peptidase 46	71.9407	55.7434	-16.181204569055
chr10.41509601.41509700	intron (NM_028430, intron 7 of 7)	Cd164	CD164 antigen	75.7936	59.601	-16.1936507936508
chr11.63231101.63231200	Intergenic	Pmp22	peripheral myelin protein 22	93.2579	77.0495	-16.2092466384233
chr11.100436001.100436100	intron (NM_001102650, intron 5 of 8)	Nt5c3b	5'-nucleotidase, cytosolic IIIB	77.865	61.6472	-16.2168671285081
chr17.25241001.25241100	promoter-TSS (NM_001346737)	Tsr3	TSR3 20S rRNA accumulation	30.1495	13.9173	-16.2332279956483
chr13.42958101.42958200	intron (NM_001005740, intron 2 of 12)	Phactr1	phosphatase and actin regulator 1	35.3039	19.0367	-16.2676437687999
chr6.108705901.108706000	Intergenic	0610040F04Rik	RIKEN cDNA 0610040F04 gene	31.2253	14.9513	-16.2703576639457
chr1.106815101.106815200	Intergenic	Vps4b	vacuolar protein sorting 4B	42.8084	26.5312	-16.2776069331842
chr4.152379001.152379100	intron (NM_001081376, intron 29 of 41)	Chd5	chromodomain helicase DNA binding protein 5	35.6035	19.2226	-16.3860048957542
chr19.29524101.29524200	intron (NM_001081319, intron 1 of 25)	Ric1	RAB6A GEF complex partner 1	49.0483	32.6629	-16.3873762544304
chr6.86234001.86234100	intron (NM_031199, intron 2 of 5)	Tgfa	transforming growth factor alpha	41.7177	25.2966	-16.4233025351829
chr10.121486401.121486500	Intergenic	Rassf3	Ras association (RalGDS/AF-6) domain family member 3	60.2092	43.7709	-16.4390256127512
chr18.7518801.7518900	intron (NM_001360860, intron 3 of 17)	Mpp7	membrane protein, palmitoylated 7 (MAGUK p55 subfamily member 7)	70.038	53.5869	-16.4496031927371
chr2.32538101.32538200	intron (NM_153560, intron 1 of 10)	Fam102a	family with sequence similarity 102, member A	66.7817	50.3023	-16.4789766173849
chr11.11741801.11741900	intron (NM_001301865, intron 3 of 6)	Ikzf1	IKAROS family zinc finger 1	43.2946	26.7705	-16.5210293835222
chr10.60252401.60252500	Intergenic	Psap	prosaposin	40.4495	23.92	-16.530863138634
chr19.55265601.55265700	intron (NM_027976, intron 1 of 21)	Acsl5	acyl-CoA synthetase long-chain family member 5	82.4791	65.9226	-16.5568447691353
chr5.66018301.66018400	3' UTR (NM_001127382, exon 8 of 8)	9130230L23Rik	RIKEN cDNA 9130230L23 gene	62.7985	46.2329	-16.5639570607583
chr11.98605201.98605300	Intergenic	Lrrc3c	leucine rich repeat containing 3C	67.6159	51.028	-16.5882611027154
chr14.117369501.117369600	intron (NM_011821, intron 2 of 8)	Gpc6	glypican 6	78.0591	61.4568	-16.6043447293447
chr6.88234601.88234700	Intergenic	Dnajb8	DnaJ heat shock protein family (Hsp40) member B8	40.3194	23.7083	-16.6117382466156
chr12.72104401.72104500	intron (NM_028687, intron 19 of 20)	Jkamp	JNK1/MAPK8-associated membrane protein	31.7731	15.1539	-16.6241857830643
chr1.38629401.38629500	Intergenic	Aff3	AF4/FMR2 family, member 3	29.6305	12.9643	-16.6666666666667
chr5.92489801.92489900	intron (NM_007644, intron 1 of 11)	Scarb2	scavenger receptor class B, member 2	34.9316	18.2595	-16.6742454385267
chr9.114651201.114651300	Intergenic	Cnot10	CCR4-NOT transcription complex, subunit 10	24.3246	7.65035	-16.6772655007949
chr3.83586501.83586600	Intergenic	1700028M03Rik	RIKEN cDNA 1700028M03 gene	69.2017	52.4852	-16.6842896098837
chr19.53296901.53297000	Intergenic	Mxi1	MAX interactor 1, dimerization protein	67.7955	51.1139	-16.6854990583804
chr5.43944401.43944500	Intergenic	Fgfbp1	fibroblast growth factor binding protein 1	93.6947	76.9521	-16.7445411513208
chr2.125764801.125764900	intron (NM_177608, intron 7 of 17)	Secisbp2l	SECIS binding protein 2-like	80.4373	63.634	-16.798418972332
chr18.64981801.64981900	intron (NM_001114386, intron 1 of 30)	Nedd4l	neural precursor cell expressed, developmentally down-regulated gene 4-like	81.2504	64.4343	-16.8191056910569
chr10.121771201.121771300	Intergenic	BC048403	cDNA sequence BC048403	36.7636	19.9183	-16.8460066953611
chr19.45150101.45150200	promoter-TSS (NM_021901)	Tlx1	T cell leukemia, homeobox 1	32.5448	15.6868	-16.8581041884209
chr4.98349001.98349100	Intergenic	Tm2d1	TM2 domain containing 1	26.8165	9.94076	-16.8741219902643
chr12.83301801.83301900	intron (NM_058212, intron 6 of 8)	Dpf3	D4, zinc and double PHD fingers, family 3	43.7877	26.895	-16.8930428545813
chr2.32423301.32423400	intron (NM_146118, intron 1 of 10)	Slc25a25	solute carrier family 25 (mitochondrial carrier, phosphate carrier), member 25	24.2915	7.38921	-16.9023354141321
chr12.55500801.55500900	Intergenic	Nfkbia	nuclear factor of kappa light polypeptide gene enhancer in B cells inhibitor, alpha	63.1172	46.2146	-16.9027312802024
chr2.155590401.155590500	intron (NM_008180, intron 1 of 12)	Gss	glutathione synthetase	74.1014	57.1428	-16.9578622816033
chr13.23609201.23609300	intron (NM_001177653, intron 1 of 1)	Hist1h2be	histone cluster 1, H2be	48.573	31.6005	-16.969696969697
chr11.77771801.77771900	Intergenic	Myo18a	myosin XVIIIA	38.3707	21.3928	-16.9767441860465
chr3.131285701.131285800	Intergenic	Hadh	hydroxyacyl-Coenzyme A dehydrogenase	50.1873	33.2037	-16.981159047374
chr9.47571601.47571700	intron (NM_001025600, intron 1 of 8)	Cadm1	cell adhesion molecule 1	44.5453	27.544	-17.0024462375406
chr10.115184701.115184800	intron (NM_173391, intron 1 of 10)	Tph2	tryptophan hydroxylase 2	42.1386	25.116	-17.027346055479
chr8.77155001.77155100	intron (NM_001083906, intron 3 of 8)	Nr3c2	nuclear receptor subfamily 3, group C, member 2	39.9335	22.8489	-17.0864439584747
chr2.167801401.167801500	Intergenic	A530013C23Rik	RIKEN cDNA A530013C23 gene	60.4145	43.3083	-17.1068075117371
chr9.111092901.111093000	Intergenic	Lrrfip2	leucine rich repeat (in FLII) interacting protein 2	22.6664	5.55508	-17.1111111111111
chr16.32148101.32148200	intron (NM_001347181, intron 1 of 2)	Nrros	negative regulator of reactive oxygen species	26.9911	9.83953	-17.1470996921233
chr6.113656801.113656900	intron (NM_001113553, intron 2 of 11)	Irak2	interleukin-1 receptor-associated kinase 2	42.1467	24.9986	-17.1487603305785
chr11.4675601.4675700	intron (NM_029291, intron 15 of 19)	Uqcr10	ubiquinol-cytochrome c reductase, complex III subunit X	56.0577	38.9015	-17.1522284391279
chr4.138499801.138499900	Intergenic	Camk2n1	calcium/calmodulin-dependent protein kinase II inhibitor 1	76.7372	59.5672	-17.1679068739409
chr6.122308301.122308400	promoter-TSS (NM_010749)	M6pr	mannose-6-phosphate receptor, cation dependent	61.1111	43.9395	-17.1717171717172
chr2.38668601.38668700	Intergenic	Psmb7	proteasome (prosome, macropain) subunit, beta type 7	55.8126	38.6386	-17.1775898520085
chr4.136957401.136957500	promoter-TSS (NM_007939)	Epha8	Eph receptor A8	32.4034	15.1831	-17.2189885635731
chr6.113656901.113657000	intron (NM_001113553, intron 2 of 11)	Irak2	interleukin-1 receptor-associated kinase 2	37.7595	20.5347	-17.2270833333333
chr2.13278501.13278600	exon (NM_001081084, exon 66 of 67)	Rsu1	Ras suppressor protein 1	29.813	12.5761	-17.2364704553158
chr4.142113201.142113300	intron (NM_144531, intron 9 of 13)	Tmem51	transmembrane protein 51	77.1255	59.9033	-17.2555495449326
chr5.102454001.102454100	Intergenic	Arhgap24	Rho GTPase activating protein 24	46.8129	29.5449	-17.2698320787493
chr16.50026801.50026900	intron (NR_045935, intron 3 of 3)	Gm4827	predicted gene 4827	34.9565	17.6824	-17.2728253831211
chr3.90553901.90554000	Intergenic	S100a16	S100 calcium binding protein A16	46.6215	29.334	-17.2850241545894
chr7.116262201.116262300	intron (NM_001305185, intron 3 of 26)	Plekha7	pleckstrin homology domain containing, family A member 7	85.9481	68.6398	-17.3068926915081
chr14.4071501.4071600	Intergenic	Gm5796	predicted gene 5796	72.4851	55.1738	-17.314358693669
chr7.133854701.133854800	intron (NM_025850, intron 2 of 10)	Dhx32	DEAH (Asp-Glu-Ala-His) box polypeptide 32	60.5446	43.2092	-17.3369984567901
chr6.28682201.28682300	intron (NM_019776, intron 12 of 23)	Lrrc4	leucine rich repeat containing 4	80.436	63.0337	-17.3984789783326
chr6.124553101.124553200	Intergenic	C1s1	complement component 1, s subcomponent 1	69.9136	52.5094	-17.4018519151263
chr15.85267201.85267300	intron (NM_010180, intron 16 of 16)	Fbln1	fibulin 1	41.8629	24.4252	-17.4365019826385
chr14.75067001.75067100	intron (NR_030568, intron 2 of 3)	Rubcnl	RUN and cysteine rich domain containing beclin 1 interacting protein like	63.6797	46.234	-17.4497370862976
chr11.83849501.83849600	Intergenic	Hnf1b	HNF1 homeobox B	59.7809	42.3213	-17.4580472921434
chr1.60659101.60659200	Intergenic	Cd28	CD28 antigen	86.3168	68.8273	-17.4846206425154
chr16.56337301.56337400	Intergenic	Impg2	interphotoreceptor matrix proteoglycan 2	69.614	52.1228	-17.5027085590466
chr18.57785601.57785700	intron (NR_152225, intron 1 of 2)	Gm19519	predicted gene, 19519	80.0592	62.5487	-17.5127073301231
chr16.24222601.24222700	Intergenic	Gm46545	predicted gene, 46545	71.2828	53.7565	-17.5253361051466
chr4.11400001.11400100	Intergenic	Esrp1	epithelial splicing regulatory protein 1	56.1664	38.6222	-17.5481415136588
chr2.105398001.105398100	intron (NM_009037, intron 1 of 5)	Rcn1	reticulocalbin 1	58.252	40.6952	-17.5597864918253
chr9.76686901.76687000	Intergenic	Fam83b	family with sequence similarity 83, member B	83.4695	65.9091	-17.5619834710744
chr5.148831001.148831100	Intergenic	4930505K14Rik	RIKEN cDNA 4930505K14 gene	38.8731	21.3056	-17.5656314298333
chr11.32614501.32614600	exon (NM_001359177, exon 16 of 19)	Fbxw11	F-box and WD-40 domain protein 11	58.9301	41.341	-17.5693481276006
chr12.55496101.55496200	Intergenic	Nfkbia	nuclear factor of kappa light polypeptide gene enhancer in B cells inhibitor, alpha	78.6473	61.0686	-17.5789845426639
chr8.126538901.126539000	Intergenic	Irf2bp2	interferon regulatory factor 2 binding protein 2	27.9724	10.3895	-17.5824175824176
chr19.36677401.36677500	intron (NR_033510, intron 2 of 4)	Hectd2os	Hectd2, opposite strand	84.0488	66.4627	-17.5883095037847
chr5.118811701.118811800	Intergenic	4930413E15Rik	RIKEN cDNA 4930413E15 gene	44.0679	26.4714	-17.5972083748754
chr17.25241101.25241200	exon (NM_001163718, exon 3 of 6)	Tsr3	TSR3 20S rRNA accumulation	41.7933	24.1952	-17.5974963890226
chr10.69312101.69312200	Intergenic	Cdk1	cyclin-dependent kinase 1	77.7767	60.1551	-17.6215277777778
chr17.35125601.35125700	promoter-TSS (NM_033477)	D17H6S53E	DNA segment, Chr 17, human D6S53E	62.5004	44.8778	-17.6236749116608
chr2.72039201.72039300	intron (NM_001204167, intron 3 of 5)	Rapgef4	Rap guanine nucleotide exchange factor (GEF) 4	68.4068	50.7741	-17.6321169065112
chr7.73394801.73394900	intron (NM_177740, intron 2 of 3)	A730056A06Rik	RIKEN cDNA A730056A06 gene	72.5124	54.8658	-17.6427035221944
chr8.86926501.86926600	Intergenic	N4bp1	NEDD4 binding protein 1	63.0792	45.4084	-17.6662950575994
chr16.32173401.32173500	Intergenic	Bex6	brain expressed family member 6	36.4491	18.7747	-17.6713055544219
chr9.123933501.123933600	Intergenic	Ccr1	chemokine (C-C motif) receptor 1	63.6338	45.9602	-17.6767676767677
chr18.53173801.53173900	Intergenic	Snx2	sorting nexin 2	50.5715	32.89	-17.6814533164343
chr3.157723401.157723500	Intergenic	Ptger3	prostaglandin E receptor 3 (subtype EP3)	63.7232	46.0401	-17.6827935159447
chr16.36778801.36778900	intron (NM_001145899, intron 3 of 6)	Slc15a2	solute carrier family 15 (H+/peptide transporter), member 2	61.7393	44.0892	-17.6830183018302
chr12.79995901.79996000	Intergenic	9430078K24Rik	RIKEN cDNA 9430078K24 gene	88.002	70.3155	-17.6875
chr6.116260301.116260400	intron (NM_026585, intron 29 of 30)	Zfand4	zinc finger, AN1-type domain 4	95.7459	78.0305	-17.7143778207608
chr14.31953101.31953200	Intergenic	Galnt15	polypeptide N-acetylgalactosaminyltransferase 15	63.5078	45.797	-17.7143794064601
chr10.83080101.83080200	intron (NM_021439, intron 1 of 2)	Chst11	carbohydrate sulfotransferase 11	64.6548	46.9015	-17.7525175465365
chr2.32182601.32182700	intron (NM_172661, intron 2 of 29)	Prrc2b	proline-rich coiled-coil 2B	78.3958	60.6222	-17.7701981409639
chr15.100353401.100353500	exon (NM_199477, exon 1 of 2)	Mettl7a2	methyltransferase like 7A2	56.7079	38.9106	-17.7982261640798
chr8.93974601.93974700	intron (NM_011787, intron 12 of 13)	Amfr	autocrine motility factor receptor	43.1576	25.3398	-17.818528221005
chr3.108501001.108501100	intron (NM_001358064, intron 1 of 21)	5330417C22Rik	RIKEN cDNA 5330417C22 gene	77.3966	59.5089	-17.8854335613379
chr19.53424301.53424400	Intergenic	Smndc1	survival motor neuron domain containing 1	70.6116	52.7034	-17.9095421952565
chr9.53254301.53254400	Intergenic	Ddx10	DEAD (Asp-Glu-Ala-Asp) box polypeptide 10	17.929	0	-17.9310344827586
chr11.96685901.96686000	intron (NM_001033186, intron 4 of 12)	Snx11	sorting nexin 11	73.874	55.9188	-17.9555065269351
chr8.86617801.86617900	Intergenic	Lonp2	lon peptidase 2, peroxisomal	43.2444	25.2874	-17.9558869214042
chr6.122595501.122595600	intron (NM_031159, intron 3 of 7)	Apobec1	apolipoprotein B mRNA editing enzyme, catalytic polypeptide 1	48.6281	30.6482	-17.9736984122476
chr18.64265801.64265900	intron (NM_009182, intron 3 of 5)	St8sia3os	ST8 alpha-N-acetyl-neuraminide alpha-2,8-sialyltransferase 3, opposite strand	24.351	6.36355	-17.9841897233202
chr5.122088601.122088700	Intergenic	Myl2	myosin, light polypeptide 2, regulatory, cardiac, slow	85.4998	67.5137	-17.9891683807295
chr4.11400101.11400200	Intergenic	Esrp1	epithelial splicing regulatory protein 1	37.5442	19.5343	-18.0074358080632
chr8.114550201.114550300	intron (NM_019573, intron 5 of 8)	Wwox	WW domain-containing oxidoreductase	75.8123	57.7879	-18.025008764754
chr4.154163101.154163200	Intergenic	Tprgl	transformation related protein 63 regulated like	44.4142	26.3736	-18.038920693226
chr17.85932801.85932900	Intergenic	Srbd1	S1 RNA binding domain 1	93.4576	75.3967	-18.0611185284082
chr4.106464701.106464800	promoter-TSS (NM_153565)	Pcsk9	proprotein convertase subtilisin/kexin type 9	54.4791	36.4148	-18.063046113968
chr8.35591401.35591500	intron (NM_001081279, intron 1 of 2)	Gm16793	predicted gene, 16793	70.7778	52.7106	-18.0725333982039
chr2.151524501.151524600	Intergenic	Fkbp1a	FK506 binding protein 1a	66.5632	48.4626	-18.1011857215474
chr3.3332401.3332500	Intergenic	Hnf4g	hepatocyte nuclear factor 4, gamma	28.1054	9.99754	-18.1045751633987
chr11.5797101.5797200	exon (NM_001146308, exon 7 of 13)	Pgam2	phosphoglycerate mutase 2	49.7751	31.6036	-18.1679159128112
chr9.48644601.48644700	Intergenic	Nnmt	nicotinamide N-methyltransferase	28.9864	10.8098	-18.174696435566
chr9.76686801.76686900	Intergenic	Fam83b	family with sequence similarity 83, member B	57.304	39.0451	-18.1972255351202
chr5.124450701.124450800	exon (NM_030241, exon 4 of 8)	Kmt5a	lysine methyltransferase 5A	43.0482	24.8455	-18.2035903202966
chr13.44915501.44915600	intron (NM_001205043, intron 16 of 17)	Dtnbp1	dystrobrevin binding protein 1	74.5916	56.3866	-18.2105172115551
chr3.101647201.101647300	Intergenic	Atp1a1	ATPase, Na+/K+ transporting, alpha 1 polypeptide	66.0572	47.8397	-18.2166675418789
chr4.150251101.150251200	Intergenic	Eno1b	enolase 1B, retrotransposed	43.0032	24.7661	-18.2388262069633
chr7.30050601.30050700	intron (NM_011748, intron 1 of 5)	Zfp14	zinc finger protein 14	28.8365	10.5236	-18.3080400387472
chr9.44041301.44041400	Intergenic	Thy1	thymus cell antigen 1, theta	70.3886	52.0734	-18.3146167956691
chr7.48909301.48909400	Intergenic	E2f8	E2F transcription factor 8	35.5459	17.2148	-18.3337602459016
chr15.93587601.93587700	intron (NM_001033217, intron 1 of 7)	Prickle1	prickle planar cell polarity protein 1	64.7685	46.4014	-18.3639616803966
chr4.140868301.140868400	Intergenic	4930515B02Rik	RIKEN cDNA 4930515B02 gene	25.4266	7.01772	-18.4061849539102
chr13.67210101.67210200	TTS (NM_001048204)	Zfp455	zinc finger protein 455	66.5004	48.0672	-18.4354838709677
chr14.54572801.54572900	intron (NM_010590, intron 2 of 7)	Ajuba	ajuba LIM protein	31.3877	12.8823	-18.5034257310465
chr4.118265601.118265700	intron (NM_011213, intron 5 of 32)	Ptprf	protein tyrosine phosphatase, receptor type, F	80.691	62.1539	-18.5402915291529
chr8.121664501.121664600	Intergenic	Zcchc14	zinc finger, CCHC domain containing 14	69.4591	50.9167	-18.5423771630668
chr8.27438001.27438100	Intergenic	Poteg	POTE ankyrin domain family, member G	56.207	37.6468	-18.5573207385144
chr5.147135401.147135500	Intergenic	Gsx1	GS homeobox 1	93.5828	74.9995	-18.5828877005348
chr1.160981001.160981100	intron (NM_080844, intron 1 of 7)	Serpinc1	serine (or cysteine) peptidase inhibitor, clade C (antithrombin), member 1	65.8369	47.2376	-18.6111111111111
chr8.121273001.121273100	Intergenic	Foxl1	forkhead box L1	31.2473	12.5506	-18.6958874458874
chr9.48889401.48889500	Intergenic	Htr3a	5-hydroxytryptamine (serotonin) receptor 3A	64.8568	46.1506	-18.701226309922
chr2.168981601.168981700	Intergenic	1700017J07Rik	RIKEN cDNA 1700017J07 gene	46.5211	27.8135	-18.7042068738081
chr15.31168301.31168400	Intergenic	Dap	death-associated protein	66.0761	47.3433	-18.7337009961096
chr5.64740101.64740200	Intergenic	Klf3	Kruppel-like factor 3 (basic)	48.8719	30.0637	-18.8068209740036
chr8.70884701.70884800	intron (NM_053248, intron 14 of 14)	Slc5a5	solute carrier family 5 (sodium iodide symporter), member 5	70.8095	51.9977	-18.8108108108108
chr1.89647001.89647100	intron (NM_001037136, intron 6 of 16)	4933400F21Rik	RIKEN cDNA 4933400F21 gene	54.8232	35.9907	-18.8358078889821
chr11.107371901.107372000	intron (NR_153311, intron 1 of 9)	Pitpnc1	phosphatidylinositol transfer protein, cytoplasmic 1	57.7074	38.8419	-18.8682241671372
chr19.40962101.40962200	intron (NM_008528, intron 5 of 16)	Blnk	B cell linker	41.038	22.1611	-18.8786449399657
chr6.71923101.71923200	intron (NM_009088, intron 6 of 33)	Polr1a	polymerase (RNA) I polypeptide A	81.9487	63.0695	-18.8802422505861
chr12.87858001.87858100	Intergenic	Gm1995	REX1, RNA exonuclease 1 homolog pseudogene	58.1904	39.2649	-18.9226394656075
chr12.24697501.24697600	Intergenic	Rrm2	ribonucleotide reductase M2	20.4086	1.45072	-18.9588879029873
chr3.115695701.115695800	Intergenic	S1pr1	sphingosine-1-phosphate receptor 1	90.5045	71.5454	-18.9616136667696
chr15.87191801.87191900	Intergenic	Fam19a5	family with sequence similarity 19, member A5	81.167	62.1908	-18.9768645561431
chr9.64254001.64254100	promoter-TSS (NM_008927)	Map2k1	mitogen-activated protein kinase kinase 1	45.727	26.7202	-19.0058479532164
chr1.136958501.136958600	intron (NM_030676, intron 1 of 8)	Nr5a2	nuclear receptor subfamily 5, group A, member 2	54.7724	35.7353	-19.0354477041985
chr18.39483901.39484000	intron (NM_008173, intron 1 of 7)	Nr3c1	nuclear receptor subfamily 3, group C, member 1	76.4513	57.4067	-19.0460809646856
chr5.148445401.148445500	Intergenic	Slc7a1	solute carrier family 7 (cationic amino acid transporter, y+ system), member 1	87.8317	68.7523	-19.0806878306878
chr4.125583601.125583700	intron (NM_001081097, intron 1 of 15)	Mir692-3	microRNA 692-3	46.4438	27.3515	-19.0915202151157
chr10.128262601.128262700	Intergenic	Apof	apolipoprotein F	71.35	52.2558	-19.094819284843
chr7.126953701.126953800	exon (NM_001252567, exon 5 of 18)	Sez6l2	seizure related 6 homolog like 2	64.5555	45.4153	-19.1421148637444
chr3.102736001.102736100	promoter-TSS (NR_040588)	Tspan2os	tetraspanin 2, opposite strand	55.4699	36.3124	-19.1529605263158
chr18.56649601.56649700	Intergenic	Lmnb1	lamin B1	72.7288	53.5724	-19.1558441558442
chr14.48515401.48515500	TTS (NM_001310584)	Tmem260	transmembrane protein 260	29.6073	10.4324	-19.1741559387904
chr2.28441101.28441200	Intergenic	Ppp1r26	protein phosphatase 1, regulatory subunit 26	59.176	39.9993	-19.1743119266055
chr1.153411101.153411200	intron (NR_033736, intron 1 of 3)	E330020D12Rik	Riken cDNA E330020D12 gene	38.3276	19.1085	-19.2150730386361
chr14.122194101.122194200	intron (NM_029556, intron 1 of 7)	Clybl	citrate lyase beta like	68.4502	49.2323	-19.2184286301933
chr2.28452301.28452400	exon (NM_001005420, exon 3 of 3)	Ppp1r26	protein phosphatase 1, regulatory subunit 26	76.5232	57.2334	-19.2890347279191
chr16.45724701.45724800	promoter-TSS (NM_019754)	Tagln3	transgelin 3	38.3341	19.0181	-19.3149284253579
chr9.53179501.53179600	intron (NM_029936, intron 13 of 17)	Ddx10	DEAD (Asp-Glu-Ala-Asp) box polypeptide 10	57.1881	37.7764	-19.41400304414
chr18.35821801.35821900	Intergenic	Cxxc5	CXXC finger 5	85.3516	65.9105	-19.4412275622467
chr12.30465201.30465300	intron (NR_045491, intron 1 of 2)	2310016D03Rik	RIKEN cDNA 2310016D03 gene	62.6857	43.245	-19.4433239209359
chr9.94607601.94607700	Intergenic	Slc9a9	solute carrier family 9 (sodium/hydrogen exchanger), member 9	58.8247	39.3763	-19.4452910697958
chr2.115852701.115852800	Intergenic	Meis2	Meis homeobox 2	34.9548	15.4941	-19.461449548354
chr1.89518301.89518400	intron (NM_001037136, intron 1 of 16)	Agap1	ArfGAP with GTPase domain, ankyrin repeat and PH domain 1	100	80.3941	-19.6078431372549
chr6.55158501.55158600	Intergenic	Inmt	indolethylamine N-methyltransferase	61.6852	42.0363	-19.6476071942797
chr18.12191601.12191700	intron (NM_008720, intron 24 of 24)	3110002H16Rik	RIKEN cDNA 3110002H16 gene	90.194	70.5254	-19.6697626418989
chr5.92110401.92110500	intron (NM_001359197, intron 1 of 10)	G3bp2	GTPase activating protein (SH3 domain) binding protein 2	88.2683	68.5362	-19.7288305818844
chr17.67821501.67821600	exon (NM_008480, exon 62 of 63)	Lama1	laminin, alpha 1	88.1557	68.4197	-19.7322574729507
chr19.3841701.3841800	Intergenic	Chka	choline kinase alpha	70.269	50.485	-19.7848333770664
chr4.140857501.140857600	Intergenic	Padi1	peptidyl arginine deiminase, type I	61.0397	41.2278	-19.8108908635224
chr1.191062101.191062200	promoter-TSS (NM_198654)	Tatdn3	TatD DNase domain containing 3	53.5101	33.6921	-19.823673941321
chr16.4448001.4448100	Intergenic	Adcy9	adenylate cyclase 9	50.9967	31.1353	-19.8622754491018
chr4.100097101.100097200	intron (NM_013845, intron 1 of 8)	Ror1	receptor tyrosine kinase-like orphan receptor 1	46.115	26.2522	-19.8639896373057
chr18.67202001.67202100	intron (NM_177137, intron 5 of 11)	Chmp1b	charged multivesicular body protein 1B	24.167	4.29978	-19.8655913978495
chr17.35935801.35935900	Intergenic	Gm8801	protein phosphatase 1, regulatory subunit 10 pseudogene	49.1504	29.276	-19.8732630936021
chr7.142352901.142353000	intron (NM_177265, intron 2 of 3)	Ifitm10	interferon induced transmembrane protein 10	53.9713	34.092	-19.8773448773449
chr2.27035201.27035300	Intergenic	Slc2a6	solute carrier family 2 (facilitated glucose transporter), member 6	78.0467	58.1653	-19.8855151816824
chr8.32872901.32873000	Intergenic	Gm3985	predicted gene 3985	83.3327	63.414	-19.9186991869919
chr8.45235301.45235400	Intergenic	F11	coagulation factor XI	66.9671	46.9708	-19.9945887445887
chr6.108695201.108695300	Intergenic	0610040F04Rik	RIKEN cDNA 0610040F04 gene	91.3363	71.3185	-20.015503875969
chr8.104756701.104756800	Intergenic	Ces2a	carboxylesterase 2A	63.0387	42.9406	-20.0631319050521
chr11.75858101.75858200	intron (NM_029548, intron 4 of 7)	Rph3al	rabphilin 3A-like (without C2 domains)	53.3983	33.3334	-20.0647249190939
chr3.28266001.28266100	intron (NM_026910, intron 1 of 32)	Tnik	TRAF2 and NCK interacting kinase	78.2033	58.1277	-20.0770493873942
chr12.100509001.100509100	intron (NM_001033213, intron 1 of 19)	Ttc7b	tetratricopeptide repeat domain 7B	46.3434	26.1915	-20.150987224158
chr5.109554601.109554700	TTS (NM_016715)	Crlf2	cytokine receptor-like factor 2	50.4115	30.1815	-20.2329568857343
chr17.83288501.83288600	Intergenic	Eml4	echinoderm microtubule associated protein like 4	46.9108	26.6669	-20.2405498281787
chr15.96644201.96644300	Intergenic	Slc38a1	solute carrier family 38, member 1	55.2911	35.0387	-20.2507323103383
chr18.61626101.61626200	Intergenic	Bvht	braveheart long non-coding RNA	46.8885	26.6299	-20.2595173705013
chr4.126261401.126261500	promoter-TSS (NM_013718)	Trappc3	trafficking protein particle complex 3	43.7486	23.4559	-20.2932098765432
chr11.51566201.51566300	intron (NM_153393, intron 15 of 28)	Phykpl	5-phosphohydroxy-L-lysine phospholyase	77.8393	57.5009	-20.3409090909091
chr3.35722901.35723000	Intergenic	Atp11b	ATPase, class VI, type 11B	89.6552	69.2985	-20.356926799758
chr8.8488801.8488900	Intergenic	Efnb2	ephrin B2	71.9098	51.5344	-20.3763700282622
chr12.12715301.12715400	Intergenic	Gm34637	predicted gene, 34637	91.455	70.968	-20.4852495175076
chr11.97417601.97417700	Intergenic	Arhgap23	Rho GTPase activating protein 23	84.0019	63.4822	-20.5168539325843
chr1.177640701.177640800	TTS (NR_037994)	2310043L19Rik	RIKEN cDNA 2310043L19 gene	68.3106	47.7781	-20.5349794238683
chr6.119367401.119367500	intron (NM_001355692, intron 2 of 7)	Adipor2	adiponectin receptor 2	68.5715	47.934	-20.6332842415317
chr11.84591201.84591300	Intergenic	Lhx1os	LIM homeobox 1, opposite strand	22.3296	1.69627	-20.6351818331414
chr3.153267401.153267500	intron (NM_011372, intron 3 of 4)	1700012D16Rik	RIKEN cDNA 1700012D16 gene	49.6359	28.9461	-20.6876680752977
chr10.121902801.121902900	intron (NM_001081037, intron 3 of 21)	Srgap1	SLIT-ROBO Rho GTPase activating protein 1	64.4032	43.5865	-20.7660421157354
chr4.118106001.118106100	intron (NM_001285520, intron 2 of 11)	St3gal3	ST3 beta-galactoside alpha-2,3-sialyltransferase 3	58.5641	37.7377	-20.8276868549984
chr3.84169501.84169600	intron (NM_001271728, intron 10 of 11)	Gm6525	ribosomal protein L36a pseudogene	63.6348	42.7839	-20.855614973262
chr9.36808501.36808600	Intergenic	Ei24	etoposide induced 2.4 mRNA	54.6285	33.7725	-20.8576998050682
chr17.46468701.46468800	intron (NM_001162864, intron 12 of 14)	Ttbk1	tau tubulin kinase 1	34.5071	13.633	-20.8706786171575
chr3.95983401.95983500	Intergenic	Gm9054	predicted gene 9054	62.8901	41.9031	-20.9858630952381
chr18.32145801.32145900	Intergenic	Proc	protein C	88.0005	67.0005	-21
chr10.80020201.80020300	intron (NM_027521, intron 1 of 21)	Arhgap45	Rho GTPase activating protein 45	48.277	27.3477	-21.0536398467433
chr6.99007401.99007500	intron (NM_001197321, intron 7 of 17)	Foxp1	forkhead box P1	93.4643	72.3689	-21.0956312349501
chr11.67018301.67018400	Intergenic	Tmem220	transmembrane protein 220	41.6074	20.4052	-21.1976761507523
chr8.22958501.22958600	Intergenic	Ank1	ankyrin 1, erythroid	73.4025	52.2049	-21.2055514494539
chr18.53472801.53472900	intron (NM_001033281, intron 1 of 6)	Prdm6	PR domain containing 6	23.231	2	-21.2323232323232
chr13.94361401.94361500	intron (NM_009680, intron 1 of 26)	Ap3b1	adaptor-related protein complex 3, beta 1 subunit	43.4661	22.2532	-21.2428233704829
chr2.179565801.179565900	intron (NM_001316723, intron 2 of 5)	Cdh4	cadherin 4	33.1714	11.9088	-21.268315018315
chr7.130211301.130211400	intron (NM_201601, intron 4 of 15)	Fgfr2	fibroblast growth factor receptor 2	80.9752	59.6456	-21.32648694908
chr3.146416401.146416500	intron (NM_001253768, intron 2 of 14)	Ssx2ip	synovial sarcoma, X 2 interacting protein	92.2224	70.8711	-21.3484358144552
chr7.110628301.110628400	exon (NM_009627, exon 2 of 4)	Adm	adrenomedullin	26.3998	4.9978	-21.4
chr4.88019601.88019700	intron (NM_027326, intron 2 of 10)	Mllt3	myeloid/lymphoid or mixed-lineage leukemia; translocated to, 3	61.7793	40.3515	-21.4292275190594
chr10.18463301.18463400	intron (NM_173390, intron 1 of 6)	Nhsl1	NHS-like 1	52.7459	31.2492	-21.4772727272727
chr17.65919101.65919200	Intergenic	Twsg1	twisted gastrulation BMP signaling modulator 1	77.3756	55.8095	-21.5616121224876
chr7.34595701.34595800	Intergenic	Kctd15	potassium channel tetramerisation domain containing 15	82.1144	60.5435	-21.5696034511366
chr4.139248701.139248800	intron (NM_001037761, intron 2 of 9)	Capzb	capping protein (actin filament) muscle Z-line, beta	81.8872	60.2475	-21.6413165745586
chr2.181126501.181126600	intron (NM_001003824, intron 1 of 16)	Kcnq2	potassium voltage-gated channel, subfamily Q, member 2	29.7692	8.10919	-21.6628842583041
chr15.90706701.90706800	Intergenic	Cpne8	copine VIII	67.6225	45.9354	-21.6868171547045
chr9.102842901.102843000	intron (NM_001284258, intron 1 of 13)	Ryk	receptor-like tyrosine kinase	33.038	11.3212	-21.7149595687332
chr4.47693501.47693600	Intergenic	Sec61b	Sec61 beta subunit	80.7268	58.954	-21.7739427860696
chr8.105757501.105757600	intron (NM_027469, intron 1 of 2)	Gfod2	glucose-fructose oxidoreductase domain containing 2	53.9365	32.0646	-21.8715155673728
chr2.174300301.174300400	intron (NM_001077507, intron 1 of 10)	Gnas	GNAS (guanine nucleotide binding protein, alpha stimulating) complex locus	49.2757	27.379	-21.8944099378882
chr8.55495001.55495100	Intergenic	Adam29	a disintegrin and metallopeptidase domain 29	34.8692	12.9404	-21.9272445820433
chr7.122020101.122020200	intron (NM_028758, intron 1 of 16)	Gga2	golgi associated, gamma adaptin ear containing, ARF binding protein 2	39.496	17.5603	-21.9385464109308
chr13.95268001.95268100	Intergenic	Pde8b	phosphodiesterase 8B	68.7484	46.7099	-22.0394736842105
chr17.87377501.87377600	intron (NM_028639, intron 19 of 19)	Stpg4	sperm tail PG rich repeat containing 4	80.1244	57.9719	-22.1532091097308
chr5.33458801.33458900	Intergenic	Nkx1-1	NK1 homeobox 1	84.7842	62.6198	-22.1657862657456
chr6.102557101.102557200	Intergenic	Cntn3	contactin 3	52.3594	30.1906	-22.1735254791264
chr7.112918401.112918500	Intergenic	Rassf10	Ras association (RalGDS/AF-6) domain family (N-terminal) member 10	32.7857	10.5913	-22.198649951784
chr12.105264001.105264100	Intergenic	Tcl1	T cell lymphoma breakpoint 1	24.5889	2.38024	-22.2092115534738
chr8.84855301.84855400	Intergenic	Farsa	phenylalanyl-tRNA synthetase, alpha subunit	54.928	32.7047	-22.2251749490655
chr5.115188201.115188300	intron (NM_001310712, intron 1 of 5)	Cabp1	calcium binding protein 1	33.5471	11.307	-22.2440392706872
chr1.79762301.79762400	promoter-TSS (NM_001111279)	Wdfy1	WD repeat and FYVE domain containing 1	32.1162	9.8192	-22.2953597497393
chr16.28839901.28840000	intron (NM_177718, intron 1 of 1)	Fgf12	fibroblast growth factor 12	32.2603	9.75549	-22.5019669551534
chr7.118437501.118437600	intron (NM_001362179, intron 3 of 7)	Syt17	synaptotagmin XVII	32.4342	9.92473	-22.508768310295
chr5.109554501.109554600	TTS (NM_016715)	Crlf2	cytokine receptor-like factor 2	70.7999	48.2087	-22.5960740763087
chr15.41653501.41653600	exon (NM_001358977, exon 3 of 17)	Oxr1	oxidation resistance 1	58.9767	36.2927	-22.6780626780627
chr11.107449201.107449300	intron (NR_153311, intron 1 of 9)	Pitpnc1	phosphatidylinositol transfer protein, cytoplasmic 1	59.7557	36.8838	-22.8766649368621
chr15.81448301.81448400	exon (NM_001347075, exon 8 of 10)	Rbx1	ring-box 1	30.9098	7.9972	-22.9090909090909
chr10.80088901.80089000	intron (NM_001359637, intron 1 of 3)	Sbno2	strawberry notch 2	93.52	70.5861	-22.9302832244009
chr12.66283701.66283800	exon (NM_001162933, exon 1 of 1)	Rpl10l	ribosomal protein L10-like	68.5933	45.496	-23.0944274299793
chr17.87284801.87284900	intron (NM_028639, intron 1 of 19)	Ttc7	tetratricopeptide repeat domain 7	70.5507	47.4296	-23.1235758106924
chr15.50887301.50887400	intron (NM_032000, intron 1 of 5)	Trps1	transcriptional repressor GATA binding 1	42.9512	19.697	-23.2517482517482
chr10.55543901.55544000	Intergenic	Msl3l2	MSL3 like 2	56.2104	32.7128	-23.5027373776475
chr2.157084801.157084900	Intergenic	Tldc2	TBC/LysM associated domain containing 2	81.8769	58.3321	-23.5416666666667
chr18.67089301.67089400	intron (NM_177137, intron 1 of 11)	Gnal	guanine nucleotide binding protein, alpha stimulating, olfactory type	39.4735	15.9107	-23.5645933014354
chr11.4264701.4264800	intron (NM_008501, intron 1 of 3)	Lif	leukemia inhibitory factor	76.8712	53.2889	-23.5812746151092
chr6.71683801.71683900	Intergenic	Reep1	receptor accessory protein 1	36.4825	12.8219	-23.6659736659737
chr11.44893101.44893200	intron (NM_001290711, intron 8 of 15)	Gm12159	predicted gene 12159	68.692	44.9066	-23.7814091443282
chr4.43571301.43571400	exon (NM_172692, exon 4 of 17)	Rgp1	RAB6A GEF compex partner 1	60.7371	36.9434	-23.7935211597827
chr8.86908901.86909000	Intergenic	N4bp1	NEDD4 binding protein 1	27.8918	4.08122	-23.8095238095238
chr1.35842001.35842100	Intergenic	Hs6st1	heparan sulfate 6-O-sulfotransferase 1	83.0307	59.1652	-23.8636363636364
chr1.3754601.3754700	Intergenic	Xkr4	X-linked Kx blood group related 4	71.4282	47.5466	-23.8795518207283
chr5.64885201.64885300	Intergenic	Tlr1	toll-like receptor 1	73.0163	49.0051	-24.005972025774
chr11.80820901.80821000	intron (NM_029537, intron 6 of 6)	Tmem98	transmembrane protein 98	55.4439	31.3183	-24.1217331890907
chr19.5334701.5334800	promoter-TSS (NM_139301)	Catsper1	cation channel, sperm associated 1	58.335	34.0281	-24.3055555555556
chr1.165617601.165617700	intron (NM_001083897, intron 1 of 5)	Mpzl1	myelin protein zero-like 1	66.4621	42.0629	-24.3999225706543
chr8.3347101.3347200	Intergenic	A430078G23Rik	RIKEN cDNA A430078G23 gene	54.0805	29.6515	-24.4304698623636
chr9.108724201.108724300	intron (NM_008924, intron 4 of 10)	Prkar2a	protein kinase, cAMP dependent regulatory, type II alpha	73.5706	49.0403	-24.532967032967
chr2.168960001.168960100	Intergenic	Zfp64	zinc finger protein 64	56.1402	31.5217	-24.6186117467582
chr18.13925501.13925600	intron (NM_001360804, intron 3 of 7)	Zfp521	zinc finger protein 521	43.6145	18.8919	-24.7281323877069
chr12.33317701.33317800	intron (NM_001033436, intron 1 of 7)	Atxn7l1	ataxin 7-like 1	50.4491	25.6984	-24.7521264281041
chr16.21256801.21256900	promoter-TSS (NR_106145)	Mir7680	microRNA 7680	75.8077	51.0425	-24.7647849462366
chr11.74374301.74374400	Intergenic	Olfr412	olfactory receptor 412	44.9636	20.159	-24.8051526304395
chr3.103098501.103098600	intron (NM_001033303, intron 13 of 15)	Ampd1	adenosine monophosphate deaminase 1	36.9664	12.0305	-24.9367494565798
chr7.3614301.3614400	intron (NM_175632, intron 2 of 4)	Oscar	osteoclast associated receptor	38.8238	13.8619	-24.9621432731508
chr17.88625401.88625500	Intergenic	Ston1	stonin 1	59.8073	34.7899	-25.0174299420389
chr18.12144001.12144100	intron (NM_024182, intron 7 of 12)	Riok3	RIO kinase 3	90.1536	65.0587	-25.0912741876597
chr2.168980901.168981000	Intergenic	1700017J07Rik	RIKEN cDNA 1700017J07 gene	45.4552	20.3363	-25.1225952470766
chr11.78982101.78982200	intron (NM_010708, intron 1 of 10)	Lgals9	lectin, galactose binding, soluble 9	48.362	22.9988	-25.3606557377049
chr10.95257901.95258000	intron (NM_001330138, intron 2 of 2)	Cradd	CASP2 and RIPK1 domain containing adaptor with death domain	91.3552	65.9109	-25.4489337822671
chr5.109554401.109554500	TTS (NM_016715)	Crlf2	cytokine receptor-like factor 2	73.8595	48.3583	-25.4987877072965
chr8.109249701.109249800	promoter-TSS (NR_151498)	4922502B01Rik	RIKEN cDNA 4922502B01 gene	82.5856	57.024	-25.5622712881872
chr13.108301001.108301100	Intergenic	Depdc1b	DEP domain containing 1B	67.9982	42.4022	-25.6
chr7.19013701.19013800	3' UTR (NM_008260, exon 2 of 2)	Irf2bp1	interferon regulatory factor 2 binding protein 1	91.2259	65.5186	-25.7108287961282
chr18.20549001.20549100	Intergenic	Dsg2	desmoglein 2	59.0907	33.3318	-25.7575757575758
chr2.131417001.131417100	Intergenic	Rnf24	ring finger protein 24	33.0647	7.21701	-25.8480212836714
chr10.116980101.116980200	Intergenic	Best3	bestrophin 3	66.3942	40.427	-25.9679107080572
chr5.140662701.140662800	TTS (NM_028833)	Ttyh3	tweety family member 3	55.7497	29.6497	-26.0959636460839
chr14.77539601.77539700	intron (NM_001253759, intron 7 of 19)	Gm6994	predicted gene 6994	50.8638	24.718	-26.1429678419217
chr15.101277701.101277800	Intergenic	Atg101	autophagy related 101	82.0487	55.8139	-26.23732856291
chr9.46256401.46256500	Intergenic	Apoa5	apolipoprotein A-V	85.1603	58.9019	-26.2571807335395
chr15.84230501.84230600	Intergenic	Parvb	parvin, beta	95.716	69.4148	-26.3025210084034
chr14.77528901.77529000	intron (NM_001253759, intron 7 of 19)	Gm6994	predicted gene 6994	39.0384	12.6756	-26.3650395523828
chr4.101649301.101649400	intron (NM_175036, intron 1 of 3)	Leprot	leptin receptor overlapping transcript	65.5391	39.1738	-26.3652828085818
chr8.31135401.31135500	Intergenic	Tti2	TELO2 interacting protein 2	57.7436	31.3057	-26.4421310471525
chr12.55823601.55823700	Intergenic	Ralgapa1	Ral GTPase activating protein, alpha subunit 1	55.2613	28.8137	-26.4495985727029
chr5.109553101.109553200	Intergenic	Crlf2	cytokine receptor-like factor 2	61.7202	35.1844	-26.5335648148148
chr5.109553301.109553400	Intergenic	Crlf2	cytokine receptor-like factor 2	61.4361	34.8415	-26.5916193169776
chr5.109554301.109554400	TTS (NM_016715)	Crlf2	cytokine receptor-like factor 2	66.9586	39.9994	-26.9590643274854
chr14.13962801.13962900	promoter-TSS (NM_001359901)	Thoc7	THO complex 7	93.332	66.198	-27.1361502347418
chr10.84438001.84438100	intron (NM_001004363, intron 1 of 6)	Nuak1	NUAK family, SNF1-like kinase, 1	48.8659	21.2752	-27.5870406189555
chr13.41098301.41098400	Intergenic	Gcm2	glial cells missing homolog 2	69.3609	41.732	-27.6318783851441
chr11.96025401.96025500	exon (NM_008119, exon 2 of 6)	Gip	gastric inhibitory polypeptide	76.5239	48.798	-27.7265584075432
chr12.108091501.108091600	Intergenic	Setd3	SET domain containing 3	64.585	36.8439	-27.7412280701754
chr7.30791601.30791700	TTS (NM_001033131)	Krtdap	keratinocyte differentiation associated protein	67.2295	39.3672	-27.7532065457762
chr16.93678201.93678300	Intergenic	Cbr3	carbonyl reductase 3	49.1521	21.2385	-27.913604319784
chr18.24456301.24456400	Intergenic	2700062C07Rik	RIKEN cDNA 2700062C07 gene	77.5529	49.5807	-27.9711884753902
chr16.94716101.94716200	Intergenic	Dyrk1a	dual-specificity tyrosine-(Y)-phosphorylation regulated kinase 1a	76.544	48.4358	-28.0896016291205
chr6.99817101.99817200	Intergenic	Prok2	prokineticin 2	71.93	43.7506	-28.0942081230473
chr16.11637501.11637600	intron (NM_028964, intron 16 of 20)	4833415N18Rik	RIKEN cDNA 4833415N18 gene	82.761	54.4534	-28.3031751451007
chr5.119708701.119708800	Intergenic	Tbx3os2	T-box 3, opposite strand 2	78.4705	49.7773	-28.6924865394028
chr7.143066201.143066300	exon (NM_133655, exon 5 of 8)	Tssc4	tumor-suppressing subchromosomal transferable fragment 4	56.9083	28.0879	-28.8206814652416
chr8.122359201.122359300	intron (NM_133202, intron 2 of 3)	Trhr2	thyrotropin releasing hormone receptor 2	46.43	17.5376	-28.8610038610039
chr11.35625601.35625700	intron (NM_011412, intron 16 of 35)	Mir218-2	microRNA 218-2	55.4778	26.5809	-28.8971735737819
chr5.141123301.141123400	Intergenic	Sdk1	sidekick cell adhesion molecule 1	50.5894	21.6238	-28.966613672496
chr1.21161601.21161700	Intergenic	Tmem14a	transmembrane protein 14A	75.3987	46.3265	-29.1281686804075
chr4.99722001.99722100	intron (NM_001081264, intron 2 of 14)	Alg6	asparagine-linked glycosylation 6 (alpha-1,3,-glucosyltransferase)	68.7076	39.394	-29.3135435992579
chr12.72825401.72825500	Intergenic	Ppm1a	protein phosphatase 1A, magnesium dependent, alpha isoform	56.8027	27.4181	-29.3806451612903
chr2.131396001.131396100	Intergenic	Rnf24	ring finger protein 24	69.1393	39.7251	-29.4097750718755
chr3.88375701.88375800	Intergenic	Bglap2	bone gamma-carboxyglutamate protein 2	41.4284	11.9413	-29.4882729211087
chr11.97333301.97333400	3' UTR (NM_001081220, exon 11 of 11)	Mrpl45	mitochondrial ribosomal protein L45	74.7244	45.1587	-29.5639844026941
chr3.107231001.107231100	TTS (NM_001357885)	A630076J17Rik	RIKEN cDNA A630076J17 gene	68.6052	38.2615	-30.3437815975733
chr11.6497501.6497600	Intergenic	Purb	purine rich element binding protein B	76.3162	45.8319	-30.514262756127
chr17.35689201.35689300	intron (NM_172962, intron 8 of 16)	Ddr1	discoidin domain receptor family, member 1	77.8745	47.0591	-30.8172826652785
chr2.172594601.172594700	Intergenic	Tfap2c	transcription factor AP-2, gamma	86.6667	55.6814	-31.1111111111111
chr11.55159301.55159400	exon (NM_153170, exon 10 of 10)	Slc36a3	solute carrier family 36 (proton/amino acid symporter), member 3	37.0956	5.10184	-31.9947333772219
chr1.90840101.90840200	intron (NM_001243009, intron 1 of 40)	Col6a3	collagen, type VI, alpha 3	50.7113	18.18	-32.5324675324675
chr11.80425401.80425500	Intergenic	Psmd11	proteasome (prosome, macropain) 26S subunit, non-ATPase, 11	62.1217	29.4864	-32.6340326340326
chr12.85640801.85640900	TTS (NM_030887)	Jdp2	Jun dimerization protein 2	53.8467	21.1538	-32.6923076923077
chr17.84788301.84788400	intron (NM_028233, intron 1 of 37)	Lrpprc	leucine-rich PPR-motif containing	87.8764	54.6235	-33.2569391392921
chr5.135899101.135899200	Intergenic	Hspb1	heat shock protein 1	63.9524	30.6461	-33.3083270817704
chr7.59786801.59786900	intron (NR_146211, intron 52 of 171)	Snord116l2	small nucleolar RNA, C/D box 116-like 2	71.5396	37.9317	-33.6074270557029
chr16.10845501.10845600	Intergenic	Rmi2	RecQ mediated genome instability 2	71.9108	38.158	-33.7522176227085
chr10.93418401.93418500	Intergenic	Mir7688	microRNA 7688	53.8471	19.5137	-34.3339587242026
chr5.116208801.116208900	intron (NM_001360005, intron 2 of 5)	Ccdc60	coiled-coil domain containing 60	38.9955	4.47955	-34.5160987515254
chr2.150802501.150802600	intron (NM_153781, intron 2 of 19)	Pygb	brain glycogen phosphorylase	82.3023	47.2947	-35.0035876584549
chr16.17153701.17153800	3' UTR (NM_009456, exon 4 of 4)	Ccdc116	coiled-coil domain containing 116	80.41	45.0965	-35.3143319183343
chr13.99482501.99482600	intron (NM_008634, intron 2 of 6)	Map1b	microtubule-associated protein 1B	60.0027	24.5626	-35.4385964912281
chr17.3447001.3447100	intron (NM_011878, intron 9 of 26)	Tiam2	T cell lymphoma invasion and metastasis 2	39.6021	3.63673	-35.967596759676
chr5.65536201.65536300	promoter-TSS (NM_001310618)	Ube2k	ubiquitin-conjugating enzyme E2K	61.4625	24.7614	-36.7015098722416

## Sheet: AUTO Higher in female
DMRs_ID	Annotation	Gene.Name	Gene.Description	Meth_Male	Meth_Female	Diff_Meth
chr3.45379601.45379700	exon (NM_001098172, exon 1 of 5)	Pcdh10	protocadherin 10	10.665	20.6653	10.0008540068118
chr17.67290501.67290600	intron (NM_001357625, intron 1 of 32)	Ptprm	protein tyrosine phosphatase, receptor type, M	22.7707	32.7919	10.0215288422939
chr10.28076701.28076800	intron (NM_001359356, intron 1 of 30)	Ptprk	protein tyrosine phosphatase, receptor type, K	42.4356	52.4637	10.0265097842773
chr19.38508201.38508300	Intergenic	Plce1	phospholipase C, epsilon 1	70.5984	80.6353	10.0351404690758
chr4.88720501.88720600	exon (NM_172871, exon 1 of 1)	Klhl9	kelch-like 9	50.521	60.5585	10.0399824544696
chr10.42930301.42930400	intron (NM_001359265, intron 2 of 6)	Gm5079	predicted gene 5079	66.3224	76.3642	10.0437403948457
chr1.13127901.13128000	promoter-TSS (NM_001081209)	Prdm14	PR domain containing 14	26.2091	36.2662	10.0554865424431
chr16.22436201.22436300	exon (NM_023794, exon 3 of 13)	Etv5	ets variant 5	20.5162	30.5944	10.0771642150952
chr12.84571101.84571200	intron (NM_001301427, intron 1 of 4)	Vsx2	visual system homeobox 2	20.2041	30.2847	10.0808416948184
chr1.128832501.128832600	Intergenic	Cxcr4	chemokine (C-X-C motif) receptor 4	51.4101	61.51	10.1009832580388
chr8.125773501.125773600	intron (NM_175561, intron 26 of 33)	Ntpcr	nucleoside-triphosphatase, cancer-related	67.4262	77.5347	10.1108589798137
chr8.55384001.55384100	Intergenic	Gpm6a	glycoprotein m6a	47.5351	57.6634	10.1321115494738
chr18.12072901.12073000	intron (NM_178801, intron 6 of 14)	Tmem241	transmembrane protein 241	23.9493	34.0925	10.1388132825259
chr5.37717401.37717500	promoter-TSS (NM_022416)	Stk32b	serine/threonine kinase 32B	4.00187	14.1614	10.1592920353982
chr15.79939201.79939300	Intergenic	Cbx7	chromobox 7	58.6609	68.8382	10.1758249768309
chr1.185364201.185364300	intron (NM_001357474, intron 1 of 32)	Eprs	glutamyl-prolyl-tRNA synthetase	9.35326	19.5324	10.1787320143885
chr5.112552101.112552200	intron (NM_001253916, intron 1 of 16)	Sez6l	seizure related 6 homolog like	27.0406	37.2375	10.1962298876881
chr3.88333201.88333300	exon (NM_024246, exon 2 of 4)	Tmem79	transmembrane protein 79	47.5537	57.759	10.2047542741678
chr19.45029101.45029200	exon (NM_001195265, exon 14 of 16)	Lzts2	leucine zipper, putative tumor suppressor 2	46.7467	56.9618	10.213738868096
chr3.122684501.122684600	Intergenic	Pde5a	phosphodiesterase 5A, cGMP-specific	80.0006	90.2351	10.2335456475584
chr1.54741101.54741200	intron (NM_001081433, intron 10 of 27)	Pgap1	post-GPI attachment to proteins 1	48.3539	58.6085	10.250406051874
chr11.103852101.103852200	intron (NM_008740, intron 15 of 20)	Wnt3	wingless-type MMTV integration site family, member 3	84.9985	95.2562	10.2586206896552
chr7.59228901.59229000	5' UTR (NM_173010, exon 1 of 9)	Ube3a	ubiquitin protein ligase E3A	3.7706	14.0675	10.3002423777989
chr14.72531901.72532000	Intergenic	Fndc3a	fibronectin type III domain containing 3A	19.1458	29.4159	10.3047539790774
chr6.86370801.86370900	promoter-TSS (NM_026506)	Snrpg	small nuclear ribonucleoprotein polypeptide G	42.407	52.7131	10.3085253841568
chr8.14112801.14112900	intron (NM_001145965, intron 1 of 14)	Dlgap2	DLG associated protein 2	47.0424	57.3528	10.3118178063603
chr2.172509701.172509800	Intergenic	Fam209	family with sequence similarity 209	70.9449	81.2603	10.3123398172503
chr15.100578401.100578500	exon (NM_010127, exon 6 of 6)	Pou6f1	POU domain, class 6, transcription factor 1	67.9777	78.2904	10.3134877373511
chr15.76079201.76079300	intron (NM_028364, intron 1 of 11)	Puf60	poly-U binding splicing factor 60	58.5093	68.8379	10.3256430916635
chr2.105130901.105131000	intron (NM_144783, intron 1 of 9)	Wt1	Wilms tumor 1 homolog	27.1863	37.517	10.3305375180375
chr13.119597801.119597900	intron (NM_001177666, intron 2 of 3)	Ccl28	chemokine (C-C motif) ligand 28	39.1669	49.5025	10.3332467832208
chr7.24594801.24594900	intron (NM_023154, intron 3 of 7)	Zfp575	zinc finger protein 575	16.3605	26.6971	10.3346258796496
chr8.21155201.21155300	Intergenic	Defa22	defensin, alpha, 22	52.0579	62.4106	10.3523377231371
chr13.65379501.65379600	Intergenic	Zfp369	zinc finger protein 369	37.293	47.6671	10.3739207617203
chr11.61477201.61477300	Intergenic	Mfap4	microfibrillar-associated protein 4	38.7327	49.1143	10.3789017200464
chr19.44759501.44759600	intron (NM_011037, intron 1 of 9)	Pax2	paired box 2	10.4115	20.7868	10.3789164994598
chr2.165116301.165116400	exon (NM_174988, exon 11 of 12)	1700025C18Rik	RIKEN cDNA 1700025C18 gene	31.9881	42.3711	10.3874360038744
chr17.56466401.56466500	intron (NM_001252455, intron 1 of 27)	Ptprs	protein tyrosine phosphatase, receptor type, S	49.0688	59.4849	10.4180986958347
chr2.57290001.57290100	intron (NM_010274, intron 3 of 16)	Gpd2	glycerol phosphate dehydrogenase 2, mitochondrial	75.288	85.7104	10.4256021115143
chr12.100268101.100268200	Intergenic	Gm10432	predicted gene 10432	5.92256	16.3755	10.4533844189017
chr2.74749301.74749400	non-coding (NR_110445, exon 3 of 3)	LOC102634401	uncharacterized LOC102634401	23.7827	34.2423	10.4593922535508
chr14.28510501.28510600	promoter-TSS (NM_001256224)	Wnt5a	wingless-type MMTV integration site family, member 5A	19.7307	30.2112	10.4803244858749
chr19.54048201.54048300	3' UTR (NM_007417, exon 1 of 1)	Adra2a	adrenergic receptor, alpha 2a	25.8362	36.3462	10.509542894472
chr11.100365401.100365500	Intergenic	Hap1	huntingtin-associated protein 1	52.7298	63.2574	10.5292930816661
chr11.94599301.94599400	intron (NM_153807, intron 1 of 15)	Acsf2	acyl-CoA synthetase family member 2	81.6085	92.1441	10.5358197034413
chr19.25671301.25671400	non-coding (NR_045347, exon 2 of 2)	2610016A17Rik	RIKEN cDNA 2610016A17 gene	33.4578	44.001	10.5391969407266
chr10.50904801.50904900	exon (NM_011376, exon 2 of 11)	Sim1	single-minded family bHLH transcription factor 1	22.367	32.9228	10.5527535996095
chr15.84558401.84558500	promoter-TSS (NM_177630)	Rtl6	retrotransposon Gag like 6	49.6514	60.2099	10.5653603367646
chr16.35157001.35157100	exon (NM_001012765, exon 1 of 21)	Adcy5	adenylate cyclase 5	62.5001	73.0765	10.5769230769231
chr1.132257201.132257300	non-coding (NR_132336, exon 5 of 5)	Lemd1	LEM domain containing 1	50.6472	61.2642	10.6179500843769
chr6.30618001.30618100	intron (NM_144537, intron 4 of 11)	Cpa5	carboxypeptidase A5	53.1824	63.7988	10.6190288331247
chr18.31999501.31999600	intron (NM_032394, intron 12 of 46)	Myo7b	myosin VIIB	74.4689	85.0887	10.6196341918626
chr7.45720401.45720500	promoter-TSS (NM_001033170)	Fam83e	family with sequence similarity 83, member E	65.5218	76.1523	10.6288136876372
chr3.45379501.45379600	exon (NM_001098172, exon 1 of 5)	Pcdh10	protocadherin 10	10.8989	21.5355	10.6352617359572
chr4.125118101.125118200	TTS (NM_153159)	Zc3h12a	zinc finger CCCH type containing 12A	50.0582	60.7358	10.6763160794975
chr7.13007101.13007200	exon (NM_001024699, exon 2 of 3)	Zbtb45	zinc finger and BTB domain containing 45	57.8919	68.5755	10.6798983991966
chr16.94087401.94087500	intron (NM_011377, intron 1 of 10)	Sim2	single-minded family bHLH transcription factor 2	38.2622	48.9434	10.6820479823513
chr13.71963301.71963400	exon (NM_010573, exon 1 of 4)	Irx1	Iroquois homeobox 1	8.86199	19.5519	10.6882467904832
chr15.101708701.101708800	intron (NM_027011, intron 7 of 8)	Krt5	keratin 5	66.6249	77.3223	10.7021163964003
chr4.46374901.46375000	Intergenic	Trmo	tRNA methyltransferase O	25.7244	36.4362	10.7104956473344
chr5.101937501.101937600	exon (NM_172882, exon 14 of 67)	Wdfy3	WD repeat and FYVE domain containing 3	47.8584	58.5882	10.7283434627341
chr9.122655701.122655800	Intergenic	Mir138-1	microRNA 138-1	16.4799	27.2069	10.7286096256684
chr9.81632001.81632100	promoter-TSS (NR_040396)	D430036J16Rik	RIKEN cDNA D430036J16 gene	18.0227	28.7552	10.7321998130736
chr2.114853701.114853800	Intergenic	Dph6	diphthamine biosynthesis 6	22.8728	33.6072	10.735104956348
chr13.37657401.37657500	Intergenic	Rreb1	ras responsive element binding protein 1	62.8319	73.5799	10.7474995362906
chr3.83768401.83768500	intron (NM_009144, intron 1 of 2)	Sfrp2	secreted frizzled-related protein 2	53.3758	64.1321	10.7529513389001
chr6.29719001.29719100	TTS (NM_146173)	Smo	smoothened, frizzled class receptor	46.1609	56.9202	10.7584144502331
chr17.26781301.26781400	intron (NM_172149, intron 1 of 5)	Bnip1	BCL2/adenovirus E1B interacting protein 1	7.46572	18.2262	10.7617847528495
chr16.9136101.9136200	Intergenic	1810013L24Rik	RIKEN cDNA 1810013L24 gene	74.1944	84.9747	10.7829774344995
chr2.173173801.173173900	Intergenic	Pck1	phosphoenolpyruvate carboxykinase 1, cytosolic	48.4265	59.2146	10.7842672053434
chr15.103040901.103041000	Intergenic	Hoxc4	homeobox C4	8.14288	18.9562	10.8135503173671
chr17.26710201.26710300	Intergenic	Crebrf	CREB3 regulatory factor	28.8584	39.6775	10.8213340260768
chr12.109531801.109531900	Intergenic	Meg3	maternally expressed 3	45.4156	56.2384	10.8252792207344
chr12.86892901.86893000	Intergenic	Irf2bpl	interferon regulatory factor 2 binding protein-like	34.3962	45.2254	10.8262586464306
chr17.51831301.51831400	intron (NM_001163632, intron 1 of 10)	Satb1	special AT-rich sequence binding protein 1	7.28017	18.1166	10.8330288637194
chr15.89765701.89765800	Intergenic	Syt10	synaptotagmin X	52.2511	63.0892	10.8411431305893
chr15.27856101.27856200	exon (NM_001081302, exon 12 of 57)	Trio	triple functional domain (PTPRF interacting)	61.8306	72.6892	10.8564168829336
chr5.131585601.131585700	intron (NM_177047, intron 5 of 19)	Gm29681	predicted gene, 29681	72.3784	83.2497	10.8660251665433
chr5.147185801.147185900	Intergenic	Gsx1	GS homeobox 1	12.3178	23.1822	10.8665347278401
chr14.119857401.119857500	intron (NM_015820, intron 1 of 1)	1700006F04Rik	RIKEN cDNA 1700006F04 gene	25.7682	36.6543	10.8854683654461
chr17.28009101.28009200	intron (NM_181413, intron 12 of 24)	Tcp11	t-complex protein 11	73.9077	84.7898	10.8877000695894
chr11.117134601.117134700	intron (NM_001166507, intron 2 of 16)	Sec14l1	SEC14-like lipid binding 1	68.8325	79.721	10.887710221454
chr6.28981301.28981400	Intergenic	Mir129-1	microRNA 129-1	4.90725	15.8013	10.8912810454535
chr4.135128901.135129000	intron (NM_019732, intron 1 of 5)	Runx3	runt related transcription factor 3	42.9095	53.8124	10.9007587709413
chr5.105863601.105863700	Intergenic	Zfp326	zinc finger protein 326	85.1866	96.0964	10.9123757904246
chr19.59461901.59462000	intron (NM_010132, intron 2 of 2)	Emx2	empty spiracles homeobox 2	30.3518	41.3215	10.9721868637978
chr5.111578501.111578600	Intergenic	C130026L21Rik	RIKEN cDNA C130026L21 gene	25.0355	36.0074	10.9734344200709
chr4.126255001.126255100	intron (NM_001145970, intron 1 of 16)	Map7d1	MAP7 domain containing 1	3.6909	14.665	10.9781420765027
chr2.17363501.17363600	intron (NM_028757, intron 5 of 6)	Mir6419	microRNA 6419	34.4574	45.4414	10.982720982721
chr4.150879001.150879100	Intergenic	Errfi1	ERBB receptor feedback inhibitor 1	50.2193	61.2081	10.9901896030395
chr19.38482101.38482200	Intergenic	Plce1	phospholipase C, epsilon 1	25.9418	36.9573	11.0183389557832
chr11.43585601.43585700	exon (NM_001045530, exon 6 of 6)	Fabp6	fatty acid binding protein 6, ileal (gastrotropin)	46.1953	57.2151	11.0206931256389
chr2.173274701.173274800	intron (NM_022995, intron 1 of 3)	Pmepa1	prostate transmembrane protein, androgen induced 1	46.8519	57.8817	11.030743250117
chr4.136776301.136776400	intron (NM_010142, intron 1 of 15)	Ephb2	Eph receptor B2	39.335	50.3686	11.0338774793751
chr10.77900401.77900500	3' UTR (NM_145152, exon 2 of 2)	Lrrc3	leucine rich repeat containing 3	47.9671	59.0161	11.0466048322455
chr11.105165801.105165900	Intergenic	Tlk2	tousled-like kinase 2 (Arabidopsis)	32.6456	43.7031	11.0537329170898
chr4.151875201.151875300	Intergenic	Camta1	calmodulin binding transcription activator 1	39.4081	50.4657	11.0598823122188
chr19.22897701.22897800	exon (NM_177341, exon 14 of 27)	Mir204	microRNA 204	51.7289	62.7946	11.0678284507908
chr1.33755101.33755200	intron (NM_145392, intron 1 of 2)	Bag2	BCL2-associated athanogene 2	76.6344	87.7175	11.0800032226877
chr18.56924001.56924100	intron (NM_177115, intron 1 of 4)	March3	membrane-associated ring finger (C3HC4) 3	50.3148	61.3988	11.0825934147244
chr5.43860601.43860700	Intergenic	Cd38	CD38 antigen	67.4255	78.5574	11.1339830840755
chr3.89179301.89179400	exon (NM_001309909, exon 4 of 9)	Scamp3	secretory carrier membrane protein 3	59.7169	70.867	11.1522507297588
chr18.37498501.37498600	exon (NM_053144, exon 1 of 1)	Pcdhb19	protocadherin beta 19	22.1693	33.3346	11.1635220125786
chr17.56429001.56429100	exon (NM_011218, exon 11 of 33)	Mir6977	microRNA 6977	35.0042	46.1678	11.1653825545946
chr14.12347301.12347400	Intergenic	Fezf2	Fez family zinc finger 2	35.3058	46.4744	11.1664751344381
chr4.135149601.135149700	intron (NM_019732, intron 1 of 5)	Runx3	runt related transcription factor 3	47.8019	58.9684	11.1681610121548
chr6.23246201.23246300	intron (NM_028462, intron 3 of 3)	Fezf1	Fez family zinc finger 1	6.71563	17.8918	11.173490346433
chr5.112552001.112552100	intron (NM_001253916, intron 1 of 16)	Sez6l	seizure related 6 homolog like	37.0597	48.261	11.1988322256041
chr10.80842601.80842700	intron (NM_001013758, intron 1 of 1)	Lingo3	leucine rich repeat and Ig domain containing 3	42.3004	53.535	11.2335550628234
chr17.66364101.66364200	intron (NM_172963, intron 8 of 13)	Mtcl1	microtubule crosslinking factor 1	38.9569	50.2039	11.2512113690743
chr1.12836101.12836200	exon (NM_001198566, exon 12 of 21)	Sulf1	sulfatase 1	31.7077	43.0074	11.2986353077817
chr9.121364201.121364300	non-coding (NR_152160, exon 2 of 18)	Trak1	trafficking protein, kinesin binding 1	85.4279	96.7382	11.3119947563906
chr18.37998401.37998500	promoter-TSS (NM_139206)	Arap3	ArfGAP with RhoGAP domain, ankyrin repeat and PH domain 3	12.3744	23.6875	11.3121101722395
chr4.154802101.154802200	Intergenic	Ttc34	tetratricopeptide repeat domain 34	53.2642	64.5844	11.31576243321
chr10.126930801.126930900	Intergenic	Atp23	ATP23 metallopeptidase and ATP synthase assembly factor homolog	68.0778	79.3986	11.317791005291
chr19.43600901.43601000	Intergenic	Nkx2-3	NK2 homeobox 3	24.9528	36.272	11.3192907711737
chr8.108792401.108792500	exon (NM_007496, exon 2 of 10)	Zfhx3	zinc finger homeobox 3	57.8679	69.1994	11.333741072973
chr4.148165801.148165900	intron (NM_176848, intron 5 of 5)	Fbxo2	F-box protein 2	32.6144	43.9527	11.3357188634907
chr15.31583301.31583400	intron (NM_181588, intron 2 of 5)	Cmbl	carboxymethylenebutenolidase-like (Pseudomonas)	48.5776	59.9227	11.3426335337814
chr9.107480601.107480700	intron (NM_001174048, intron 3 of 37)	Tmem115	transmembrane protein 115	7.51413	18.8563	11.345405767941
chr2.135812801.135812900	intron (NM_001355156, intron 3 of 37)	Plcb4	phospholipase C, beta 4	54.5744	65.9241	11.3488144738145
chr19.41416101.41416200	Intergenic	Pik3ap1	phosphoinositide-3-kinase adaptor protein 1	31.4009	42.7701	11.3715444794829
chr17.66364601.66364700	intron (NM_172963, intron 8 of 13)	Mtcl1	microtubule crosslinking factor 1	26.4612	37.8341	11.3745280798332
chr18.36947801.36947900	exon (NM_138662, exon 1 of 4)	Pcdha3	protocadherin alpha 3	40.985	52.367	11.3883901603252
chr19.59196501.59196600	Intergenic	Kcnk18	potassium channel, subfamily K, member 18	23.8438	35.2358	11.3901673510402
chr7.144789501.144789600	Intergenic	Fgf3	fibroblast growth factor 3	38.6089	49.9993	11.3924050632911
chr15.100936501.100936600	exon (NM_011323, exon 1 of 26)	Scn8a	sodium channel, voltage-gated, type VIII, alpha	72.1543	83.5615	11.4026636645414
chr3.84655601.84655700	Intergenic	Tmem154	transmembrane protein 154	25.2124	36.6284	11.4164010545784
chr4.148166801.148166900	TTS (NM_176848)	Fbxo2	F-box protein 2	34.1564	45.63	11.4697199311007
chr2.180891701.180891800	Intergenic	Mir124a-3	microRNA 124a-3	37.2476	48.7303	11.4841674421114
chr9.4260601.4260700	Intergenic	Aasdhppt	aminoadipate-semialdehyde dehydrogenase-phosphopantetheinyl transferase	29.5288	41.0348	11.5108190464465
chr13.29962601.29962700	intron (NM_010093, intron 1 of 6)	E2f3	E2F transcription factor 3	80.0501	91.571	11.519730330913
chr4.154741701.154741800	Intergenic	Actrt2	actin-related protein T2	47.9758	59.5009	11.5231213872832
chr12.13753101.13753200	Intergenic	Gm35725	predicted gene, 35725	51.1446	62.6795	11.5366215214608
chr2.35337601.35337700	promoter-TSS (NM_013515)	Stom	stomatin	43.0023	54.6018	11.596808702601
chr2.109932401.109932500	intron (NM_172671, intron 1 of 17)	Lgr4	leucine-rich repeat-containing G protein-coupled receptor 4	59.0711	70.6873	11.6144615757277
chr4.88764301.88764400	Intergenic	Gm13283	predicted gene 13283	41.9252	53.5424	11.6184305103378
chr11.19007701.19007800	intron (NM_010789, intron 6 of 11)	Meis1	Meis homeobox 1	39.8251	51.4673	11.6440107625916
chr6.115995701.115995800	promoter-TSS (NM_026376)	Plxnd1	plexin D1	52.1508	63.8494	11.6959665242348
chr8.92364901.92365000	Intergenic	Irx5	Iroquois homeobox 5	34.1238	45.8361	11.7124727338453
chr7.28558801.28558900	TTS (NM_027470)	Mir7049	microRNA 7049	84.5323	96.2609	11.7312955026592
chr18.64288401.64288500	Intergenic	St8sia3os	ST8 alpha-N-acetyl-neuraminide alpha-2,8-sialyltransferase 3, opposite strand	43.8237	55.5534	11.7317102279508
chr9.34488501.34488600	promoter-TSS (NM_026324)	Kirrel3	kirre like nephrin family adhesion molecule 3	15.2133	26.949	11.7378266457233
chr7.67849401.67849500	Intergenic	4833412C05Rik	RIKEN cDNA 4833412C05 gene	39.5539	51.3329	11.7803053922306
chr2.22625201.22625300	intron (NM_008078, intron 4 of 15)	Gad2	glutamic acid decarboxylase 2	18.8718	30.6543	11.78683737646
chr5.67097501.67097600	intron (NM_008888, intron 2 of 2)	Phox2b	paired-like homeobox 2b	28.2606	40.0465	11.7870920654781
chr14.12343801.12343900	intron (NM_080433, intron 3 of 4)	Fezf2	Fez family zinc finger 2	46.9398	58.7571	11.81199508749
chr14.111677401.111677500	intron (NM_198865, intron 1 of 1)	Slitrk5	SLIT and NTRK-like family, member 5	23.9694	35.8172	11.8508580692045
chr2.75269501.75269600	Intergenic	9430019J16Rik	RIKEN cDNA 9430019J16 gene	53.0129	64.841	11.8528166720938
chr2.48816501.48816600	intron (NM_007396, intron 1 of 10)	Acvr2a	activin receptor IIA	33.6511	45.5064	11.8590498785333
chr17.12769401.12769500	exon (NM_010515, exon 1 of 48)	Igf2r	insulin-like growth factor 2 receptor	11.937	23.8217	11.8853369906381
chr7.49843201.49843300	intron (NM_133740, intron 13 of 15)	Prmt3	protein arginine N-methyltransferase 3	75.7956	87.7007	11.9076443452734
chr5.127688601.127688700	intron (NM_177005, intron 8 of 11)	Glt1d1	glycosyltransferase 1 domain containing 1	41.1034	53.0129	11.9132669659705
chr6.50255001.50255100	intron (NM_018769, intron 1 of 9)	Gsdme	gasdermin E	39.5299	51.4446	11.9164114699332
chr4.107027401.107027500	intron (NM_001355532, intron 3 of 14)	Mrpl37	mitochondrial ribosomal protein L37	72.5694	84.5101	11.9406705721052
chr17.12741701.12741800	intron (NR_027773, intron 1 of 2)	Airn	antisense Igf2r RNA	37.3194	49.2724	11.9502591706539
chr5.109467201.109467300	Intergenic	Vmn2r17	vomeronasal 2, receptor 17	35.0158	46.9739	11.9591178640724
chr7.49428801.49428900	intron (NM_175272, intron 6 of 37)	Nav2	neuron navigator 2	74.3263	86.2842	11.96138996139
chr8.48228701.48228800	exon (NM_011857, exon 29 of 29)	Dctd	dCMP deaminase	48.4759	60.4529	11.9750084189967
chr7.107209601.107209700	exon (NM_029660, exon 1 of 1)	Rbmxl2	RNA binding motif protein, X-linked-like 2	28.1581	40.1693	12.0106151052705
chr4.62882001.62882100	Intergenic	Zfp618	zinc finger protein 618	7.03016	19.0442	12.016369047619
chr6.91741001.91741100	exon (NM_009320, exon 8 of 15)	Slc6a6	solute carrier family 6 (neurotransmitter transporter, taurine), member 6	41.8219	53.856	12.0335840717367
chr11.60684501.60684600	Intergenic	Llgl1	LLGL1 scribble cell polarity complex component	64.168	76.2283	12.0615425250924
chr18.12973601.12973700	promoter-TSS (NM_001357396)	Impact	impact, RWD domain protein	41.345	53.4462	12.1021220159151
chr11.97664601.97664700	intron (NM_139311, intron 1 of 19)	Mllt6	myeloid/lymphoid or mixed-lineage leukemia; translocated to, 6	0.837227	12.9759	12.1367631021874
chr8.55509001.55509100	Intergenic	Adam29	a disintegrin and metallopeptidase domain 29	46.503	58.6389	12.1372801955326
chr2.174297301.174297400	promoter-TSS (NM_010309)	Gnas	GNAS (guanine nucleotide binding protein, alpha stimulating) complex locus	32.71	44.8513	12.1426608026388
chr9.114116901.114117000	Intergenic	Susd5	sushi domain containing 5	12.3432	24.5255	12.1805914934214
chr8.84783001.84783100	intron (NM_001081982, intron 1 of 9)	Nfix	nuclear factor I/X	53.3924	65.5808	12.1876767637364
chr1.38627101.38627200	promoter-TSS (NM_001290814)	Aff3	AF4/FMR2 family, member 3	7.72405	19.9239	12.1986737684827
chr1.184727301.184727400	3' UTR (NM_008250, exon 4 of 4)	Hlx	H2.0-like homeobox	39.4988	51.6988	12.1989824994904
chr7.141079701.141079800	promoter-TSS (NM_019762)	Pkp3	plakophilin 3	14.9826	27.189	12.2056228461617
chr7.30974001.30974100	promoter-TSS (NM_017405)	Fam187b	family with sequence similarity 187, member B	9.13696	21.3786	12.2435078756918
chr2.38403401.38403500	Intergenic	Lhx2	LIM homeobox protein 2	42.3892	54.6864	12.2977418207681
chr5.93120901.93121000	intron (NM_001009818, intron 1 of 9)	2023-09-11	septin 11	72.0292	84.3359	12.3077719372908
chr5.21803601.21803700	exon (NM_011188, exon 13 of 13)	Psmc2	proteasome (prosome, macropain) 26S subunit, ATPase 2	60.5721	72.8813	12.3092166287208
chr17.12769701.12769800	promoter-TSS (NM_010515)	Igf2r	insulin-like growth factor 2 receptor	18.0585	30.4454	12.3882366293807
chr7.109438301.109438400	promoter-TSS (NR_152110)	1700095J03Rik	RIKEN cDNA 1700095J03 gene	33.6942	46.1129	12.4174174174174
chr11.3159001.3159100	intron (NM_030207, intron 10 of 32)	Sfi1	Sfi1 homolog, spindle assembly associated (yeast)	81.896	94.3209	12.4251777029555
chr11.109873801.109873900	Intergenic	1700023C21Rik	RIKEN cDNA 1700023C21 gene	69.2963	81.7254	12.4295130583486
chr2.160414401.160414500	Intergenic	Mafb	v-maf musculoaponeurotic fibrosarcoma oncogene family, protein B (avian)	52.3828	64.8213	12.4420564686051
chr11.103111701.103111800	3' UTR (NM_025988, exon 11 of 11)	Hexim1	hexamethylene bis-acetamide inducible 1	20.1162	32.5734	12.4561024022801
chr12.76406301.76406400	exon (NM_008301, exon 1 of 1)	Hspa2	heat shock protein 2	26.833	39.2936	12.4599667492013
chr7.89481901.89482000	Intergenic	Prss23	protease, serine 23	26.6159	39.0817	12.4675883697334
chr10.84758601.84758700	intron (NM_001024918, intron 1 of 17)	Rfx4	regulatory factor X, 4 (influences HLA class II expression)	35.5222	48.0268	12.5001014519808
chr7.48742801.48742900	Intergenic	Zdhhc13	zinc finger, DHHC domain containing 13	65.4803	77.9987	12.5215759849906
chr17.36216201.36216300	Intergenic	H2-T3	histocompatibility 2, T region locus 3	37.9177	50.4426	12.5278950093709
chr14.43804801.43804900	Intergenic	Ear1	eosinophil-associated, ribonuclease A family, member 1	5.67454	18.2728	12.6003528098787
chr14.12342401.12342500	3' UTR (NM_080433, exon 5 of 5)	Fezf2	Fez family zinc finger 2	35.0984	47.6993	12.6043677865019
chr10.42668801.42668900	Intergenic	Ostm1	osteopetrosis associated transmembrane protein 1	69.1833	81.8198	12.6357918810749
chr15.75999801.75999900	TTS (NM_177922)	Mapk15	mitogen-activated protein kinase 15	50.4162	63.0785	12.6654219711334
chr9.65180501.65180600	intron (NM_001357257, intron 6 of 13)	Parp16	poly (ADP-ribose) polymerase family, member 16	34.383	47.0605	12.6762569434553
chr2.60409901.60410000	Intergenic	Gm13580	predicted gene 13580	77.1717	89.874	12.7057876637155
chr6.135078901.135079000	exon (NM_181444, exon 2 of 4)	Gprc5a	G protein-coupled receptor, family C, group 5, member A	59.9548	72.6825	12.730923918183
chr8.121414001.121414100	Intergenic	1700018B08Rik	RIKEN cDNA 1700018B08 gene	78.3783	91.1302	12.7506538796861
chr2.74738701.74738800	intron (NM_010468, intron 1 of 2)	Mir10b	microRNA 10b	42.7361	55.5029	12.7684369294276
chr13.68572301.68572400	intron (NM_172480, intron 6 of 14)	Mtrr	5-methyltetrahydrofolate-homocysteine methyltransferase reductase	71.3264	84.1093	12.7804666802527
chr3.131364601.131364700	Intergenic	Sgms2	sphingomyelin synthase 2	39.4455	52.2294	12.7876680221086
chr5.127696001.127696100	intron (NM_177005, intron 11 of 11)	Glt1d1	glycosyltransferase 1 domain containing 1	41.8328	54.6396	12.8043128724109
chr2.22624001.22624100	intron (NM_008078, intron 3 of 15)	Gad2	glutamic acid decarboxylase 2	24.6742	37.5005	12.8275109170306
chr1.31616401.31616500	Intergenic	Gm4850	THO complex 4 pseudogene	55.7161	68.5445	12.8317083509962
chr7.143295601.143295700	non-coding (NR_001461, exon 1 of 1)	Kcnq1ot1	KCNQ1 overlapping transcript 1	41.2286	54.1312	12.9012479398552
chr1.93624501.93624600	intron (NM_021537, intron 10 of 11)	Stk25	serine/threonine kinase 25 (yeast)	69.6157	82.5647	12.9525298051759
chr1.138841801.138841900	exon (NM_010714, exon 3 of 7)	Lhx9	LIM homeobox protein 9	30.9132	43.894	12.9764806253299
chr19.37515201.37515300	Intergenic	Exoc6	exocyst complex component 6	46.4083	59.4226	13.0104824995558
chr19.41313801.41313900	intron (NM_031376, intron 8 of 16)	Tm9sf3	transmembrane 9 superfamily member 3	11.1695	24.2091	13.0388641904489
chr13.42101601.42101700	intron (NM_007772, intron 2 of 8)	Hivep1	human immunodeficiency virus type I enhancer binding protein 1	60.5394	73.6156	13.0749750010869
chr8.109434801.109434900	Intergenic	Pmfbp1	polyamine modulated factor 1 binding protein 1	58.8827	71.9608	13.0751504677006
chr16.19723501.19723600	Intergenic	Lamp3	lysosomal-associated membrane protein 3	38.748	51.8298	13.0792682926829
chr11.119340101.119340200	intron (NM_130886, intron 18 of 21)	Sgsh	N-sulfoglucosamine sulfohydrolase (sulfamidase)	58.5677	71.6467	13.0802068302068
chr4.140147801.140147900	intron (NM_198610, intron 2 of 9)	Gm13029	predicted gene 13029	55.0106	68.1032	13.0884116538512
chr1.135258801.135258900	promoter-TSS (NM_001163131)	Elf3	E74-like factor 3	2.45012	15.6073	13.1557683674996
chr9.69457801.69457900	TTS (NR_037296)	Mir3109	microRNA 3109	43.7836	56.9397	13.1563898286587
chr6.140509401.140509500	intron (NM_144920, intron 3 of 30)	Plekha5	pleckstrin homology domain containing, family A member 5	26.2731	39.4542	13.1845958722472
chr18.39488501.39488600	Intergenic	Nr3c1	nuclear receptor subfamily 3, group C, member 1	19.1828	32.3694	13.1871425936174
chr2.76346401.76346500	Intergenic	Pde11a	phosphodiesterase 11A	46.4969	59.6855	13.1890485877213
chr19.55208101.55208200	intron (NM_001081076, intron 15 of 20)	Mir6715	microRNA 6715	22.0389	35.2938	13.2540447873138
chr2.152354201.152354300	intron (NR_033505, intron 1 of 4)	Gm14164	predicted gene 14164	77.0672	90.3193	13.2559139784946
chr4.24967301.24967400	Intergenic	Gpr63	G protein-coupled receptor 63	30.7586	44.0338	13.2749043179882
chr7.116513901.116514000	intron (NM_001360375, intron 3 of 14)	Nucb2	nucleobindin 2	79.3575	92.6485	13.292220113852
chr1.34177901.34178000	exon (NM_010081, exon 23 of 24)	Dst	dystonin	29.0389	42.3357	13.2933120808851
chr13.9223601.9223700	Intergenic	Dip2c	disco interacting protein 2 homolog C	48.6605	61.9617	13.2992039076627
chr7.144790101.144790200	Intergenic	Fgf3	fibroblast growth factor 3	60.8499	74.1659	13.3185250735711
chr5.128527101.128527200	Intergenic	5930412G12Rik	RIKEN cDNA 5930412G12 gene	23.6367	36.9585	13.3201581027668
chr10.14745201.14745300	intron (NR_045824, intron 3 of 5)	Nmbr	neuromedin B receptor	10.8304	24.1571	13.3292778930795
chr7.143198501.143198600	intron (NM_008434, intron 10 of 15)	Kcnq1	potassium voltage-gated channel, subfamily Q, member 1	69.7205	83.0644	13.3444143478618
chr8.10928701.10928800	promoter-TSS (NR_030715)	3930402G23Rik	RIKEN cDNA 3930402G23 gene	67.8558	81.2499	13.3928571428571
chr15.61989401.61989500	exon (NM_010849, exon 3 of 3)	Myc	myelocytomatosis oncogene	34.4349	47.8332	13.3972386363826
chr17.12741801.12741900	intron (NR_027773, intron 1 of 2)	Airn	antisense Igf2r RNA	35.6152	49.0261	13.4098022865693
chr1.171262601.171262700	TTS (NM_172845)	B4galt3	UDP-Gal:betaGlcNAc beta 1,4-galactosyltransferase, polypeptide 3	0	13.4456	13.4453781512605
chr15.84120701.84120800	intron (NM_029427, intron 2 of 9)	Pnpla5	patatin-like phospholipase domain containing 5	46.3606	59.8228	13.4616531967525
chr13.65379301.65379400	Intergenic	Zfp369	zinc finger protein 369	47.9674	61.4107	13.465925354104
chr13.119488401.119488500	promoter-TSS (NR_027974)	3110070M22Rik	RIKEN cDNA 3110070M22 gene	59.8008	73.278	13.4768662757293
chr1.179386001.179386100	intron (NM_027188, intron 5 of 11)	Smyd3	SET and MYND domain containing 3	81.1645	94.6657	13.5022831050228
chr8.92364201.92364300	Intergenic	Irx5	Iroquois homeobox 5	26.4753	40.0009	13.5224586288416
chr17.66364801.66364900	intron (NM_172963, intron 8 of 13)	Mtcl1	microtubule crosslinking factor 1	18.2258	31.7568	13.5270265505448
chr4.134755301.134755400	intron (NM_145554, intron 3 of 8)	Ldlrap1	low density lipoprotein receptor adaptor protein 1	75.9646	89.4935	13.5326249625861
chr6.101472401.101472500	Intergenic	Pdzrn3	PDZ domain containing RING finger 3	77.8767	91.4142	13.5380352194511
chr19.59588201.59588300	Intergenic	2700089I24Rik	RIKEN cDNA 2700089I24 gene	27.8291	41.4504	13.6205885228273
chr11.97427601.97427700	Intergenic	Arhgap23	Rho GTPase activating protein 23	16.1606	29.8067	13.6491557223265
chr13.119487401.119487500	promoter-TSS (NM_001039244)	Tmem267	transmembrane protein 267	54.6944	68.3756	13.6778677313223
chr10.22820001.22820100	promoter-TSS (NM_011545)	Tcf21	transcription factor 21	40.4178	54.0951	13.6812451270283
chr16.88542601.88542700	Intergenic	Cldn8	claudin 8	36.161	49.8481	13.6854395604396
chr8.85936201.85936300	intron (NM_199446, intron 9 of 31)	Phkb	phosphorylase kinase beta	55.4741	69.1641	13.6916283137626
chr14.70888601.70888700	Intergenic	Gfra2	glial cell line derived neurotrophic factor family receptor alpha 2	26.8412	40.5471	13.7108845026041
chr13.48130901.48131000	intron (NR_102303, intron 1 of 2)	4931429P17Rik	RIKEN cDNA 4931429P17 gene	41.6997	55.506	13.8057454571216
chr11.22513201.22513300	intron (NM_153596, intron 1 of 3)	Tmem17	transmembrane protein 17	45.5014	59.3133	13.8117408906883
chr2.113441001.113441100	promoter-TSS (NM_001285459)	Fmn1	formin 1	13.5291	27.3559	13.8290788013319
chr7.74006901.74007000	intron (NM_009181, intron 1 of 5)	St8sia2	ST8 alpha-N-acetyl-neuraminide alpha-2,8-sialyltransferase 2	39.8359	53.6742	13.8418362904468
chr2.180173601.180173700	intron (NM_019822, intron 3 of 9)	Adrm1	adhesion regulating molecule 1	41.6096	55.4931	13.888186796654
chr11.118220501.118220600	intron (NM_011180, intron 1 of 12)	Cyth1	cytohesin 1	60.656	74.5705	13.9156908665105
chr2.22624201.22624300	intron (NM_008078, intron 3 of 15)	Gad2	glutamic acid decarboxylase 2	15.4737	29.3981	13.9209543399521
chr17.36121001.36121100	intron (NM_010395, intron 3 of 12)	H2-T10	histocompatibility 2, T region locus 10	27.6442	41.6036	13.9635629932942
chr3.129680601.129680700	intron (NM_001329594, intron 17 of 17)	Egf	epidermal growth factor	16.4979	30.4706	13.9737865059753
chr11.24095401.24095500	intron (NM_016707, intron 2 of 4)	Bcl11a	B cell CLL/lymphoma 11A (zinc finger protein)	43.4971	57.4693	13.9756538330994
chr19.44740501.44740600	Intergenic	Pax2	paired box 2	22.4701	36.6635	14.1893010169367
chr17.66364301.66364400	intron (NM_172963, intron 8 of 13)	Mtcl1	microtubule crosslinking factor 1	27.2932	41.4841	14.1916571488073
chr15.73747801.73747900	promoter-TSS (NM_008975)	Ptp4a3	protein tyrosine phosphatase 4a3	28.8302	43.0483	14.2192995134172
chr6.4747301.4747400	promoter-TSS (NM_001130191)	Peg10	paternally expressed 10	38.173	52.3905	14.2198782357828
chr1.158215201.158215300	Intergenic	Brinp2	bone morphogenic protein/retinoic acid inducible neural-specific 2	32.9883	47.2658	14.2771903072894
chr18.75378501.75378600	intron (NM_001042660, intron 3 of 3)	Smad7	SMAD family member 7	30.3266	44.6079	14.2810106401414
chr9.34488701.34488800	promoter-TSS (NM_026324)	Kirrel3	kirre like nephrin family adhesion molecule 3	7.50521	21.8043	14.3024618991794
chr15.77037901.77038000	intron (NM_013593, intron 1 of 3)	Apol6	apolipoprotein L 6	49.4331	63.7435	14.307661809892
chr9.74853001.74853100	TTS (NR_045284)	Gm16551	predicted gene 16551	35.4695	49.8666	14.3949229121742
chr3.109025901.109026000	intron (NM_001163567, intron 1 of 10)	Fam102b	family with sequence similarity 102, member B	24.8862	39.2926	14.4069964205108
chr1.190733501.190733600	Intergenic	Rps6kc1	ribosomal protein S6 kinase polypeptide 1	51.0092	65.4208	14.4142400389981
chr6.113747401.113747500	3' UTR (NM_001347365, exon 24 of 24)	Sec13	SEC13 homolog, nuclear pore and COPII coat complex component	43.6657	58.1325	14.4682030977959
chr16.90030501.90030600	Intergenic	Tiam1	T cell lymphoma invasion and metastasis 1	64.6528	79.1275	14.475157880867
chr4.104804201.104804300	3' UTR (NM_001316671, exon 11 of 11)	C8b	complement component 8, beta polypeptide	38.5966	53.1568	14.5614035087719
chr17.56429101.56429200	exon (NM_011218, exon 11 of 33)	Mir6977	microRNA 6977	33.1862	47.7597	14.5673291150521
chr18.47653901.47654000	intron (NR_033454, intron 1 of 5)	Gm5095	predicted gene 5095	54.2599	68.852	14.5948721459624
chr17.66364201.66364300	intron (NM_172963, intron 8 of 13)	Mtcl1	microtubule crosslinking factor 1	31.3249	45.9335	14.6103757108083
chr15.78684101.78684200	intron (NM_001358692, intron 1 of 1)	Elfn2	leucine rich repeat and fibronectin type III, extracellular 2	6.0006	20.6561	14.6572769953052
chr3.94885801.94885900	intron (NM_008945, intron 3 of 6)	Psmb4	proteasome (prosome, macropain) subunit, beta type 4	43.9146	58.5908	14.6762053804307
chr13.119600601.119600700	intron (NM_001177666, intron 2 of 3)	Ccl28	chemokine (C-C motif) ligand 28	28.4692	43.1664	14.696439964272
chr18.35676401.35676500	intron (NM_029669, intron 7 of 7)	Spata24	spermatogenesis associated 24	76.5276	91.2803	14.7514390371533
chr7.45372401.45372500	Intergenic	Lin7b	lin-7 homolog B (C. elegans)	53.7558	68.5481	14.8068904981347
chr3.41555601.41555700	promoter-TSS (NM_001130184)	Jade1	jade family PHD finger 1	43.4532	58.3006	14.8480375712848
chr11.23895101.23895200	5' UTR (NM_172555, exon 1 of 22)	Papolg	poly(A) polymerase gamma	9.29545	24.1754	14.8813950708394
chr7.19470301.19470400	Intergenic	Mark4	MAP/microtubule affinity regulating kinase 4	22.6735	37.6415	14.9683846608743
chr4.143185801.143185900	intron (NM_001256380, intron 2 of 7)	Prdm2	PR domain containing 2, with ZNF domain	31.0067	46.0573	15.0511957422061
chr14.61516801.61516900	Intergenic	4930556J02Rik	RIKEN cDNA 4930556J02 gene	45.1138	60.2862	15.1726129128932
chr5.115433101.115433200	intron (NM_008629, intron 4 of 14)	Msi1	musashi RNA-binding protein 1	47.7261	62.8997	15.1759530791789
chr5.15491701.15491800	Intergenic	Gm21190	predicted gene, 21190	35.508	50.7304	15.2226806304877
chr6.58907101.58907200	promoter-TSS (NM_021432)	Nap1l5	nucleosome assembly protein 1-like 5	53.6755	68.932	15.254558350763
chr7.143295801.143295900	non-coding (NR_001461, exon 1 of 1)	Kcnq1ot1	KCNQ1 overlapping transcript 1	43.1078	58.4675	15.3579492752944
chr18.75210001.75210100	intron (NM_027727, intron 14 of 16)	2010010A06Rik	RIKEN cDNA 2010010A06 gene	70.2947	85.6545	15.3587080019477
chr7.25722201.25722300	exon (NM_001360789, exon 15 of 15)	Ccdc97	coiled-coil domain containing 97	57.7696	73.164	15.3925808108421
chr11.116685101.116685200	exon (NM_009180, exon 4 of 9)	St6galnac2	ST6 (alpha-N-acetyl-neuraminyl-2,3-beta-galactosyl-1,3)-N-acetylgalactosaminide alpha-2,6-sialyltransferase 2	56.0289	71.426	15.3984206748026
chr16.35588201.35588300	intron (NM_013661, intron 1 of 21)	Sema5b	sema domain, seven thrombospondin repeats (type 1 and type 1-like), transmembrane domain (TM) and short cytoplasmic domain, (semaphorin) 5B	56.7988	72.2354	15.4382891543012
chr14.82753201.82753300	Intergenic	Gm32455	predicted gene, 32455	6.05746	21.5211	15.4583812811661
chr2.116061501.116061600	exon (NM_001346044, exon 3 of 14)	Meis2	Meis homeobox 2	33.6211	49.1919	15.5779078608661
chr5.135824001.135824100	intron (NM_021403, intron 1 of 14)	Srrm3	serine/arginine repetitive matrix 3	21.6837	37.3085	15.6209453197405
chr11.12025501.12025600	intron (NM_010345, intron 1 of 16)	Grb10	growth factor receptor bound protein 10	30.0026	45.67	15.6692913385827
chr8.62327001.62327100	Intergenic	Anxa10	annexin A10	65.6429	81.3382	15.6972548181016
chr13.83072301.83072400	Intergenic	Mir3961	microRNA 3961	9.48469	25.2032	15.7215167192994
chr12.86881501.86881600	3' UTR (NM_145836, exon 1 of 1)	Irf2bpl	interferon regulatory factor 2 binding protein-like	56.6653	72.3963	15.7304277643261
chr2.149831801.149831900	intron (NM_001085521, intron 1 of 3)	Syndig1	synapse differentiation inducing 1	23.3235	39.068	15.7454166523527
chr5.90786201.90786300	intron (NM_203320, intron 1 of 3)	Cxcl3	chemokine (C-X-C motif) ligand 3	8.12618	23.899	15.769850342964
chr12.109532201.109532300	Intergenic	Meg3	maternally expressed 3	62.9633	78.7654	15.8015158015158
chr8.13254001.13254100	5' UTR (NM_172750, exon 1 of 7)	Adprhl1	ADP-ribosylhydrolase like 1	51.5701	67.3978	15.8259130456937
chr14.33339101.33339200	intron (NM_153800, intron 4 of 10)	Mapk8	mitogen-activated protein kinase 8	70.7352	86.5833	15.8536585365854
chr11.43530401.43530500	intron (NM_001045530, intron 2 of 5)	Ccnjl	cyclin J-like	33.8236	49.6826	15.8579992506557
chr6.50304701.50304800	intron (NM_027881, intron 18 of 21)	Gsdme	gasdermin E	77.4906	93.4415	15.9534454616422
chr9.20972901.20973000	intron (NM_010333, intron 1 of 1)	S1pr2	sphingosine-1-phosphate receptor 2	19.6405	35.643	16.0007072135785
chr9.18277201.18277300	Intergenic	Chordc1	cysteine and histidine-rich domain (CHORD)-containing, zinc-binding protein 1	57.018	73.1318	16.1167844985598
chr13.60267501.60267600	Intergenic	Gm5084	predicted gene 5084	31.4457	47.5747	16.1293143656716
chr7.127121401.127121500	intron (NM_133686, intron 1 of 3)	Qprt	quinolinate phosphoribosyltransferase	59.6387	75.8138	16.1726978829909
chr2.61816101.61816200	Intergenic	Tbr1	T-box brain gene 1	15.8376	32.0298	16.1913656784915
chr13.119463001.119463100	non-coding (NR_153825, exon 1 of 13)	4833420G17Rik	RIKEN cDNA 4833420G17 gene	3.01525	19.2498	16.2337509141954
chr10.26752401.26752500	Intergenic	Arhgap18	Rho GTPase activating protein 18	42.5703	58.8576	16.2883355176933
chr6.114528801.114528900	Intergenic	Hrh1	histamine receptor H1	8.96065	25.3854	16.4240419079129
chr6.29178001.29178100	intron (NM_001101443, intron 1 of 4)	Prrt4	proline-rich transmembrane protein 4	23.3062	39.8566	16.5525664997889
chr4.45297501.45297600	intron (NM_027266, intron 1 of 8)	Trmt10b	tRNA methyltransferase 10B	19.5938	36.158	16.5598100047874
chr12.55464901.55465000	Intergenic	Nfkbia	nuclear factor of kappa light polypeptide gene enhancer in B cells inhibitor, alpha	25.392	41.981	16.5906577588492
chr13.119462301.119462400	promoter-TSS (NM_001113550)	4833420G17Rik	RIKEN cDNA 4833420G17 gene	5.39245	22.0239	16.6281260705721
chr6.58907001.58907100	promoter-TSS (NM_021432)	Nap1l5	nucleosome assembly protein 1-like 5	54.2784	70.9155	16.6414842404863
chr13.119463501.119463600	intron (NM_001360805, intron 1 of 12)	4833420G17Rik	RIKEN cDNA 4833420G17 gene	5.83492	22.4821	16.6518737672584
chr9.56925801.56925900	exon (NM_175483, exon 1 of 2)	Snx33	sorting nexin 33	66.7985	83.4547	16.6561264822134
chr17.88509501.88509600	Intergenic	Ppp1r21	protein phosphatase 1, regulatory subunit 21	48.1609	64.8485	16.6846516763702
chr17.31854201.31854300	exon (NM_010831, exon 3 of 14)	Sik1	salt inducible kinase 1	55.9893	72.6785	16.6894617595049
chr10.22963801.22963900	Intergenic	Tcf21	transcription factor 21	46.293	63.086	16.7878158532364
chr9.91353001.91353100	Intergenic	Zic1	zinc finger protein of the cerebellum 1	20.8971	37.7097	16.8107303762144
chr19.41664101.41664200	intron (NM_015748, intron 4 of 36)	Mir8091	microRNA 8091	46.2749	63.1434	16.8694716710495
chr6.52157001.52157100	exon (NM_010449, exon 2 of 2)	Hotairm2	Hoxa transcript antisense RNA, myeloid-specific 2	50.3655	67.425	17.0599619314607
chr9.31577301.31577400	Intergenic	Tmem45b	transmembrane protein 45b	48.4854	65.5493	17.0669909800345
chr13.119463401.119463500	intron (NM_001360805, intron 1 of 12)	4833420G17Rik	RIKEN cDNA 4833420G17 gene	5.8053	22.8886	17.0845720544516
chr15.31354601.31354700	intron (NM_027496, intron 1 of 3)	Ankrd33b	ankyrin repeat domain 33B	36.1589	53.2536	17.0948368723163
chr6.17562801.17562900	intron (NM_008591, intron 19 of 21)	Capza2	capping protein (actin filament) muscle Z-line, alpha 2	57.143	74.2399	17.0995670995671
chr13.119463301.119463400	intron (NM_001360805, intron 1 of 12)	4833420G17Rik	RIKEN cDNA 4833420G17 gene	3.18233	20.2882	17.1038613732226
chr8.84774801.84774900	promoter-TSS (NM_001081981)	Nfix	nuclear factor I/X	24.8379	41.9935	17.1515815847166
chr2.146223901.146224000	3' UTR (NM_016889, exon 1 of 1)	Insm1	insulinoma-associated 1	20.7968	38.0831	17.2907138596142
chr19.28033601.28033700	Intergenic	Rfx3	regulatory factor X, 3 (influences HLA class II expression)	36.7952	54.0976	17.3018238592009
chr4.8825601.8825700	intron (NM_001355382, intron 8 of 36)	Chd7	chromodomain helicase DNA binding protein 7	38.1457	55.4884	17.3441905151911
chr13.56419501.56419600	Intergenic	Slc25a48	solute carrier family 25, member 48	51.1138	68.539	17.4282147315855
chr8.70749001.70749100	intron (NM_201607, intron 15 of 16)	Rab3a	RAB3A, member RAS oncogene family	50.4242	67.9286	17.5073056691993
chr17.66364501.66364600	intron (NM_172963, intron 8 of 13)	Mtcl1	microtubule crosslinking factor 1	29.0793	46.7769	17.6980721358734
chr13.119462901.119463000	non-coding (NR_153825, exon 1 of 13)	4833420G17Rik	RIKEN cDNA 4833420G17 gene	2.80028	20.6114	17.8111370505094
chr5.135126401.135126500	intron (NR_152882, intron 7 of 16)	Mlxipl	MLX interacting protein-like	68.3082	86.2091	17.8970373967946
chr2.129173601.129173700	Intergenic	AI847159	expressed sequence AI847159	1.3344	19.2323	17.8974358974359
chr4.22395501.22395600	intron (NM_172988, intron 5 of 8)	Fbxl4	F-box and leucine-rich repeat protein 4	70.8083	88.7175	17.9109937004674
chr7.44975101.44975200	promoter-TSS (NM_001252470)	Cpt1c	carnitine palmitoyltransferase 1c	11.2979	29.2654	17.9688576546782
chr13.119487601.119487700	promoter-TSS (NM_001039244)	Tmem267	transmembrane protein 267	46.7063	64.7988	18.09372788904
chr12.86909801.86909900	Intergenic	Irf2bpl	interferon regulatory factor 2 binding protein-like	65.8965	84.0761	18.1836482328243
chr17.49045401.49045500	intron (NM_027452, intron 1 of 2)	1700008K24Rik	RIKEN cDNA 1700008K24 gene	58.5593	76.881	18.323161871549
chr6.124298001.124298100	Intergenic	Cd163	CD163 antigen	45.2255	63.5571	18.330836454432
chr11.97076201.97076300	Intergenic	Mir8103	microRNA 8103	51.0222	69.4009	18.3818208134318
chr7.100760801.100760900	intron (NM_178764, intron 2 of 8)	Fam168a	family with sequence similarity 168, member A	77.357	95.7878	18.4309831181728
chr3.3309001.3309100	Intergenic	Hnf4g	hepatocyte nuclear factor 4, gamma	21.2129	39.7251	18.461791831357
chr3.123116501.123116600	intron (NM_080451, intron 3 of 4)	Myoz2	myozenin 2	14.3726	32.9182	18.5479971733552
chr13.119462801.119462900	promoter-TSS (NM_001113550)	4833420G17Rik	RIKEN cDNA 4833420G17 gene	2.70139	21.2957	18.5945945945946
chr3.28856701.28856800	Intergenic	Gm1527	predicted gene 1527	81.3936	100	18.6046511627907
chr13.119462501.119462600	promoter-TSS (NM_001113550)	4833420G17Rik	RIKEN cDNA 4833420G17 gene	4.18173	22.7915	18.6124562285553
chr13.119463101.119463200	intron (NM_001360805, intron 1 of 12)	4833420G17Rik	RIKEN cDNA 4833420G17 gene	1.88935	20.5727	18.6816598207871
chr4.137861401.137861500	promoter-TSS (NM_199307)	Ece1	endothelin converting enzyme 1	38.6337	57.3835	18.7461866992068
chr17.46903701.46903800	Intergenic	Prph2	peripherin 2	73.6837	92.5386	18.8391539596655
chr3.121263601.121263700	promoter-TSS (NM_178936)	Tmem56	transmembrane protein 56	25.0968	44.0036	18.9049429657795
chr14.30711901.30712000	Intergenic	Sfmbt1	Scm-like with four mbt domains 1	78.9463	97.916	18.969298245614
chr7.16061701.16061800	Intergenic	Zfp541	zinc finger protein 541	16.7064	35.6808	18.9759456817181
chr8.117067801.117067900	intron (NM_029686, intron 6 of 42)	Pkd1l2	polycystic kidney disease 1 like 2	26.1058	45.1485	19.0432616542118
chr19.44296301.44296400	intron (NM_009128, intron 2 of 5)	Scd2	stearoyl-Coenzyme A desaturase 2	59.5556	78.6536	19.0961298377029
chr10.25459001.25459100	intron (NM_001358754, intron 3 of 16)	Epb41l2	erythrocyte membrane protein band 4.1 like 2	29.2187	48.3498	19.1308691308691
chr4.141938501.141938600	intron (NM_177868, intron 15 of 31)	Fhad1os1	forkhead-associated (FHA) phosphopeptide binding domain 1, opposite strand 1	55.3707	74.5362	19.2037037037037
chr4.89291201.89291300	intron (NM_009877, intron 1 of 2)	Cdkn2a	cyclin dependent kinase inhibitor 2A	57.7789	77.4	19.6194824961948
chr4.8817001.8817100	intron (NM_001355382, intron 6 of 36)	Chd7	chromodomain helicase DNA binding protein 7	74.9987	94.6237	19.6236559139785
chr5.148450801.148450900	Intergenic	Slc7a1	solute carrier family 7 (cationic amino acid transporter, y+ system), member 1	8.94455	28.5724	19.6283391405343
chr5.148991001.148991100	non-coding (NR_102383, exon 2 of 2)	5930430L01Rik	RIKEN cDNA 5930430L01 gene	72.6485	92.525	19.8504273504274
chr15.94576001.94576100	Intergenic	Twf1	twinfilin actin binding protein 1	58.0957	78.017	19.918946301925
chr4.129494901.129495000	Intergenic	Fam229a	family with sequence similarity 229, member A	55.4831	75.429	19.9447004608295
chr19.55750701.55750800	intron (NR_138565, intron 3 of 15)	Tcf7l2	transcription factor 7 like 2, T cell specific, HMG box	47.4582	67.5393	20.0816398970627
chr12.69423001.69423100	Intergenic	Arf6	ADP-ribosylation factor 6	31.035	51.1873	20.1559934318555
chr10.66611401.66611500	Intergenic	1110002J07Rik	RIKEN cDNA 1110002J07 gene	57.0886	77.2957	20.2051337515322
chr12.98668401.98668500	intron (NM_178914, intron 10 of 11)	Spata7	spermatogenesis associated 7	59.9991	80.3157	20.3149606299213
chr13.119462601.119462700	promoter-TSS (NM_001113550)	4833420G17Rik	RIKEN cDNA 4833420G17 gene	4.50579	25.0877	20.5838347181103
chr3.121914701.121914800	Intergenic	Arhgap29	Rho GTPase activating protein 29	53.5049	74.0999	20.5975347110846
chr2.128557401.128557500	Intergenic	Spdye4c	speedy/RINGO cell cycle regulator family, member E4C	67.9681	88.7113	20.7409274193548
chr10.118592501.118592600	Intergenic	Ifngas1	Ifng antisense RNA 1	71.6808	92.5516	20.8717755601582
chr14.12343601.12343700	exon (NM_080433, exon 4 of 5)	Fezf2	Fez family zinc finger 2	32.682	53.5937	20.9118444125618
chr2.172818701.172818800	Intergenic	Bmp7	bone morphogenetic protein 7	59.9999	80.9545	20.952380952381
chr3.98295801.98295900	intron (NM_008256, intron 2 of 9)	Hmgcs2	3-hydroxy-3-methylglutaryl-Coenzyme A synthase 2	72.9704	93.918	20.966420966421
chr4.137490301.137490400	intron (NM_008305, intron 1 of 96)	Hspg2	perlecan (heparan sulfate proteoglycan 2)	47.8574	68.8471	20.9870782483848
chr19.4255701.4255800	Intergenic	Mir6985	microRNA 6985	54.5467	75.5392	20.9941137998692
chr8.92364401.92364500	Intergenic	Irx5	Iroquois homeobox 5	21.5218	42.8571	21.3381555153707
chr3.96494701.96494800	Intergenic	Hfe2	hemochromatosis type 2 (juvenile)	51.5252	73.0895	21.558406932178
chr5.92942301.92942400	exon (NM_015756, exon 5 of 11)	Shroom3	shroom family member 3	32.9376	54.521	21.5794545600089
chr18.43836201.43836300	Intergenic	Gm94	predicted gene 94	18.6371	40.3518	21.7173368203116
chr19.41031401.41031500	intron (NM_001043228, intron 1 of 10)	Dntt	deoxynucleotidyltransferase, terminal	57.0904	78.8739	21.7823303457106
chr13.119487301.119487400	promoter-TSS (NM_001039244)	Tmem267	transmembrane protein 267	51.9405	73.9541	22.0105394783851
chr13.109117501.109117600	intron (NM_011056, intron 3 of 16)	Mir582	microRNA 582	61.4832	83.5345	22.0526550647033
chr13.119462401.119462500	promoter-TSS (NM_001113550)	4833420G17Rik	RIKEN cDNA 4833420G17 gene	4.03546	26.0877	22.0568634853316
chr13.119463601.119463700	intron (NM_001360805, intron 1 of 12)	4833420G17Rik	RIKEN cDNA 4833420G17 gene	28.8098	50.89	22.0761444674488
chr10.20104401.20104500	intron (NM_008580, intron 18 of 29)	Map7	microtubule-associated protein 7	41.0735	63.2809	22.2098214285714
chr9.65536201.65536300	Intergenic	Plekho2	pleckstrin homology domain containing, family O member 2	54.1925	76.4692	22.3216031280547
chr7.59875801.59875900	intron (NR_146211, intron 38 of 171)	Snord64	small nucleolar RNA, C/D box 64	19.0467	41.4059	22.358630952381
chr17.66364401.66364500	intron (NM_172963, intron 8 of 13)	Mtcl1	microtubule crosslinking factor 1	31.1873	53.5771	22.3943830015375
chr11.87361501.87361600	Intergenic	Ppm1e	protein phosphatase 1E (PP2C domain containing)	29.7269	52.1349	22.4070224070224
chr9.69620901.69621000	Intergenic	Foxb1	forkhead box B1	64.2841	86.7588	22.4722765818656
chr1.78203701.78203800	Intergenic	Pax3	paired box 3	36.3652	58.8615	22.4971231300345
chr11.85628801.85628900	intron (NM_138681, intron 24 of 25)	Bcas3os1	breast carcinoma amplified sequence 3, opposite strand 1	28.3203	50.8977	22.5745041708491
chr14.65731101.65731200	exon (NM_028903, exon 4 of 9)	Scara5	scavenger receptor class A, member 5	48.7516	71.5531	22.801724137931
chr6.117891201.117891300	Intergenic	Hnrnpf	heterogeneous nuclear ribonucleoprotein F	49.0314	71.9007	22.8685683817649
chr5.138169601.138169700	exon (NM_008568, exon 3 of 15)	Mcm7	minichromosome maintenance complex component 7	49.5977	72.6974	22.9352112676056
chr5.64701301.64701400	Intergenic	Gm3716	predicted gene 3716	56.6162	79.6866	23.0698529411765
chr13.102877201.102877300	intron (NM_175171, intron 4 of 28)	1700099I09Rik	RIKEN cDNA 1700099I09 gene	43.999	67.1862	23.1875
chr13.119462701.119462800	promoter-TSS (NM_001113550)	4833420G17Rik	RIKEN cDNA 4833420G17 gene	2.26488	25.7112	23.4492800517716
chr10.90864101.90864200	intron (NM_001347053, intron 1 of 8)	Anks1b	ankyrin repeat and sterile alpha motif domain containing 1B	18.7522	42.2041	23.4518348623853
chr2.103084401.103084500	intron (NM_001355474, intron 2 of 5)	Apip	APAF1 interacting protein	42.5225	66.0371	23.5143713630753
chr13.119488301.119488400	promoter-TSS (NR_027974)	3110070M22Rik	RIKEN cDNA 3110070M22 gene	59.51	83.0486	23.5399663586853
chr19.24621701.24621800	Intergenic	Tmem252	transmembrane protein 252	63.4943	87.2095	23.7172388335179
chr2.151544601.151544700	intron (NM_001302080, intron 3 of 5)	Fkbp1a	FK506 binding protein 1a	54.6507	78.5323	23.87991065563
chr17.35466201.35466300	Intergenic	H2-Q10	histocompatibility 2, Q region locus 10	64.1618	88.0442	23.8816285498869
chr8.23094801.23094900	intron (NR_102385, intron 10 of 45)	Ank1	ankyrin 1, erythroid	68.8697	92.795	23.9248682644909
chr9.82791501.82791600	Intergenic	Irak1bp1	interleukin-1 receptor-associated kinase 1 binding protein 1	20.2958	44.2609	23.9681774349084
chr5.149514101.149514200	intron (NR_045423, intron 1 of 4)	Wdr95	WD40 repeat domain 95	37.0728	61.2652	24.1986401165614
chr13.3611601.3611700	promoter-TSS (NM_134063)	Fam208b	family with sequence similarity 208, member B	57.6438	81.8754	24.2330786026201
chr5.114279901.114280000	Intergenic	Foxn4	forkhead box N4	35.4167	60.0027	24.5833333333333
chr5.142469901.142470000	intron (NM_172725, intron 6 of 16)	Ap5z1	adaptor-related protein complex 5, zeta 1 subunit	46.9228	71.6517	24.7304663840097
chr2.115852101.115852200	Intergenic	Meis2	Meis homeobox 2	18.4895	43.2715	24.7818358112476
chr13.119487801.119487900	promoter-TSS (NM_001039244)	Tmem267	transmembrane protein 267	47.4342	72.4207	24.9876035803927
chr2.154354301.154354400	intron (NM_025876, intron 6 of 13)	Cdk5rap1	CDK5 regulatory subunit associated protein 1	19.0777	44.093	25.011961722488
chr1.126726801.126726900	intron (NM_176957, intron 1 of 12)	Nckap5	NCK-associated protein 5	39.9975	65.0482	25.0485436893204
chr6.114550001.114550100	Intergenic	Hrh1	histamine receptor H1	61.4426	86.5673	25.1213810465744
chr2.128061201.128061300	intron (NM_028765, intron 14 of 17)	Bcl2l11	BCL2-like 11 (apoptosis facilitator)	42.4037	67.6702	25.2641096411916
chr2.34906601.34906700	intron (NM_028716, intron 4 of 14)	Phf19	PHD finger protein 19	63.4132	88.8904	25.4742547425474
chr12.20313501.20313600	Intergenic	1700030C10Rik	RIKEN cDNA 1700030C10 gene	51.6381	77.2736	25.6333830104322
chr11.61587001.61587100	Intergenic	Epn2	epsin 2	59.3227	85.1358	25.8131012368301
chr17.4573301.4573400	Intergenic	4930517M08Rik	RIKEN cDNA 4930517M08 gene	30.2165	56.7878	26.5742961186606
chr13.49155901.49156000	Intergenic	Wnk2	WNK lysine deficient protein kinase 2	54.4656	81.2508	26.7857142857143
chr9.120774501.120774600	Intergenic	1700020M21Rik	RIKEN cDNA 1700020M21 gene	53.9495	80.7345	26.7865765330758
chr10.21850701.21850800	Intergenic	Sgk1	serum/glucocorticoid regulated kinase 1	59.5747	86.4219	26.8452850013134
chr17.87149701.87149800	Intergenic	Socs5	suppressor of cytokine signaling 5	50.5055	77.3609	26.8534400609872
chr16.10869701.10869800	Intergenic	Rmi2	RecQ mediated genome instability 2	52.7481	79.6113	26.8643977381841
chr13.104590401.104590500	Intergenic	Cwc27	CWC27 spliceosome-associated protein	59.9963	87.2718	27.2727272727273
chr7.128240101.128240200	exon (NM_146205, exon 3 of 6)	9130023H24Rik	RIKEN cDNA 9130023H24 gene	61.9557	89.132	27.4283071230342
chr1.171276801.171276900	TTS (NM_020579)	Ppox	protoporphyrinogen oxidase	56.9997	84.442	27.4444444444444
chr9.55111001.55111100	Intergenic	Ube2q2	ubiquitin-conjugating enzyme E2Q family member 2	5.26491	32.761	27.4954627949183
chr18.82529201.82529300	intron (NM_001025245, intron 3 of 3)	Mbp	myelin basic protein	49.9967	77.6476	27.6470588235294
chr2.80602901.80603000	Intergenic	Dusp19	dual specificity phosphatase 19	43.4095	71.133	27.7231679053784
chr13.119487701.119487800	promoter-TSS (NM_001039244)	Tmem267	transmembrane protein 267	39.6554	67.5231	27.8664838012761
chr16.22898301.22898400	intron (NM_001276449, intron 3 of 3)	Gm30505	predicted gene, 30505	58.5736	86.9559	28.3850931677019
chr13.119487901.119488000	promoter-TSS (NM_001039244)	Tmem267	transmembrane protein 267	38.7972	67.8127	29.020524772116
chr17.57078501.57078600	promoter-TSS (NM_153551)	Dennd1c	DENN/MADD domain containing 1C	23.8518	53.1247	29.2717889908257
chr2.154354201.154354300	intron (NM_025876, intron 6 of 13)	Cdk5rap1	CDK5 regulatory subunit associated protein 1	21.68	51.9615	30.2816325696417
chr11.50673801.50673900	intron (NM_175643, intron 3 of 21)	Adamts2	a disintegrin-like and metallopeptidase (reprolysin type) with thrombospondin type 1 motif, 2	42.3079	73.3357	30.9604519774011
chr1.168217701.168217800	intron (NM_183355, intron 2 of 8)	Pbx1	pre B cell leukemia homeobox 1	30.9846	63.2337	32.2493786246893
chr13.119488101.119488200	promoter-TSS (NM_001177666)	Tmem267	transmembrane protein 267	29.7411	62.0634	32.3242799878289
chr7.122671301.122671400	promoter-TSS (NM_019430)	Cacng3	calcium channel, voltage-dependent, gamma subunit 3	19.083	51.9215	32.8391074574281
chr17.71874501.71874600	intron (NM_007439, intron 27 of 28)	Clip4	CAP-GLY domain containing linker protein family, member 4	51.2183	84.785	33.5630965005302
chr2.154354101.154354200	exon (NM_025876, exon 7 of 14)	Cdk5rap1	CDK5 regulatory subunit associated protein 1	22.9212	56.8805	33.955878955879
chr13.119488201.119488300	promoter-TSS (NM_001177666)	3110070M22Rik	RIKEN cDNA 3110070M22 gene	29.024	63.4202	34.3948232820917
chr2.52740801.52740900	intron (NM_019667, intron 1 of 13)	Stam2	signal transducing adaptor molecule (SH3 domain and ITAM motif) 2	54.43	89.0889	34.6605293440736
chr2.154354001.154354100	intron (NM_025876, intron 7 of 13)	Cdk5rap1	CDK5 regulatory subunit associated protein 1	22.6415	57.3544	34.7114317425083
chr13.119488001.119488100	promoter-TSS (NM_001039244)	Tmem267	transmembrane protein 267	32.362	69.2757	36.9109210682715
chr8.13056801.13056900	TTS (NM_001242368)	Proz	protein Z, vitamin K-dependent plasma glycoprotein	35.1859	73.3347	38.1481481481481

## Sheet: XCHR Higher in male
DMRs_ID	Annotation	Gene.Name	Gene.Description	Meth_Male	Meth_Female	Diff_Meth
chrX.73823101.73823200	intron (NM_001029868, intron 1 of 7)	Pdzd4	PDZ domain containing 4	70.3469	60.3388	-10.0079915891799
chrX.13848301.13848400	intron (NR_037311, intron 4 of 4)	Cask	calcium/calmodulin-dependent serine protein kinase (MAGUK family)	32.2157	22.2065	-10.0082319970462
chrX.53756801.53756900	intron (NM_001200013, intron 1 of 8)	1700013H16Rik	RIKEN cDNA 1700013H16 gene	78.3541	68.3422	-10.0143670012666
chrX.104947801.104947900	Intergenic	Magee2	melanoma antigen, family E, 2	64.8863	54.8612	-10.0235450185044
chrX.51219601.51219700	Intergenic	Mbnl3	muscleblind like splicing factor 3	64.6466	54.5921	-10.0525898129094
chrX.9080101.9080200	Intergenic	Fthl17f	ferritin, heavy polypeptide-like 17, member F	73.2311	63.1378	-10.0932754852759
chrX.161082401.161082500	Intergenic	Scml2	Scm polycomb group protein like 2	33.3331	23.2358	-10.0980392156863
chrX.24677901.24678000	Intergenic	Gm5935	predicted gene 5935	31.4069	21.3088	-10.1030154739529
chrX.148801601.148801700	Intergenic	Luzp4	leucine zipper protein 4	75.5182	65.4097	-10.1110445030108
chrX.150259701.150259800	Intergenic	Gm15104	predicted gene 15104	73.1693	63.046	-10.123446243219
chrX.58034901.58035000	3' UTR (NM_009575, exon 3 of 3)	Zic3	zinc finger protein of the cerebellum 3	52.9462	42.7991	-10.1494382022472
chrX.134476201.134476300	exon (NM_028958, exon 1 of 13)	Taf7l	TATA-box binding protein associated factor 7 like	80.7896	70.6016	-10.1919678225364
chrX.7650001.7650100	intron (NM_009305, intron 6 of 6)	Prickle3	prickle planar cell polarity protein 3	51.4207	41.2198	-10.2014153789514
chrX.106139501.106139600	Intergenic	Tlr13	toll-like receptor 13	62.6094	52.3793	-10.23453614378
chrX.101396701.101396800	Intergenic	Gjb1	gap junction protein, beta 1	54.4092	44.1244	-10.2842884783449
chrX.51035701.51035800	Intergenic	Rap2c	RAP2C, member of RAS oncogene family	29.4954	19.2019	-10.2927497757373
chrX.75738601.75738700	intron (NR_029443, intron 6 of 8)	4933407K13Rik	RIKEN cDNA 4933407K13 gene	76.7744	66.4482	-10.3242585678929
chrX.62537601.62537700	Intergenic	Tslrn1	testis specific long noncoding RNA 1	35.9281	25.5889	-10.3409990895835
chrX.159519301.159519400	Intergenic	Bclaf3	Bclaf1 and Thrap3 family member 3	78.71	68.3656	-10.3413090509865
chrX.166240901.166241000	intron (NM_001177961, intron 1 of 6)	Gpm6b	glycoprotein m6b	39.1895	28.7966	-10.3928995840761
chrX.152209501.152209600	exon (NM_001114664, exon 5 of 15)	Kdm5c	lysine (K)-specific demethylase 5C	39.075	28.6787	-10.3991891996596
chrX.126224801.126224900	Intergenic	4932411N23Rik	RIKEN cDNA 4932411N23 gene	45.0099	34.596	-10.4103449808765
chrX.136867601.136867700	intron (NM_176971, intron 1 of 2)	Rab9b	RAB9B, member RAS oncogene family	49.5559	39.1441	-10.4124202098886
chrX.6082501.6082600	exon (NM_001033211, exon 2 of 2)	AU022751	expressed sequence AU022751	82.6494	72.1906	-10.4573689998011
chrX.136244301.136244400	promoter-TSS (NM_011712)	Tceal9	transcription elongation factor A like 9	58.4981	48.0234	-10.4754248453585
chrX.5311201.5311300	Intergenic	Mycs	myc-like oncogene, s-myc protein	79.0879	68.6082	-10.4803161574707
chrX.12082001.12082100	intron (NM_001168321, intron 1 of 13)	Bcor	BCL6 interacting corepressor	48.8558	38.3611	-10.4910501343107
chrX.12652101.12652200	5' UTR (NM_001101484, exon 1 of 1)	Gm4984	predicted pseudogene 4984	86.0556	75.5091	-10.5487771516113
chrX.52772601.52772700	Intergenic	Ccdc160	coiled-coil domain containing 160	69.4228	58.8724	-10.5548723554462
chrX.56136401.56136500	promoter-TSS (NM_027510)	3830403N18Rik	RIKEN cDNA 3830403N18 gene	77.6758	67.1184	-10.559373787808
chrX.159625701.159625800	Intergenic	Sh3kbp1	SH3-domain kinase binding protein 1	53.0986	42.5288	-10.5686095005595
chrX.62542801.62542900	Intergenic	Tslrn1	testis specific long noncoding RNA 1	38.7862	28.1315	-10.6535732197632
chrX.140933101.140933200	intron (NM_001359143, intron 6 of 7)	Vsig1	V-set and immunoglobulin domain containing 1	67.7564	57.0907	-10.6665447981171
chrX.162867501.162867600	intron (NM_025932, intron 5 of 8)	Mir3473a	microRNA 3473a	93.5915	82.9001	-10.6911928651059
chrX.162566801.162566900	intron (NM_001359103, intron 1 of 14)	Reps2	RALBP1 associated Eps domain containing protein 2	86.2934	75.5973	-10.6977867178465
chrX.162844801.162844900	intron (NR_038088, intron 3 of 5)	Txlng	taxilin gamma	59.6416	48.9293	-10.7088220295767
chrX.7880201.7880300	intron (NM_138606, intron 3 of 5)	Pim2	proviral integration site 2	56.0453	45.3297	-10.7140503027392
chrX.10719401.10719500	3' UTR (NM_001166635, exon 2 of 2)	Mid1ip1	Mid1 interacting protein 1 (gastrulation specific G12-like (zebrafish))	34.7267	23.998	-10.7248576850095
chrX.37030701.37030800	Intergenic	Sowahd	sosondowah ankyrin repeat domain family member D	81.839	71.054	-10.7819034604001
chrX.9475701.9475800	Intergenic	Cybb	cytochrome b-245, beta polypeptide	82.369	71.5716	-10.7924157206446
chrX.41654701.41654800	intron (NM_001358361, intron 14 of 16)	Gria3	glutamate receptor, ionotropic, AMPA3 (alpha 3)	75.3495	64.5355	-10.8118485629115
chrX.140505601.140505700	Intergenic	Tsc22d3	TSC22 domain family, member 3	35.9449	25.0637	-10.8824382668646
chrX.165825901.165826000	Intergenic	Gemin8	gem nuclear organelle associated protein 8	65.44	54.5163	-10.9275402570427
chrX.73401601.73401700	Intergenic	Zfp92	zinc finger protein 92	89.1806	78.2439	-10.9374268616858
chrX.26607701.26607800	Intergenic	Slx	Sycp3 like X-linked	36.6676	25.7067	-10.9583770549143
chrX.78624701.78624800	Intergenic	Prrg1	proline rich Gla (G-carboxyglutamic acid) 1	50.4367	39.4275	-11.0122103777639
chrX.58039701.58039800	Intergenic	Zic3	zinc finger protein of the cerebellum 3	45.4581	34.4195	-11.0349935197186
chrX.8832001.8832100	Intergenic	Gm6592	predicted gene 6592	65.0755	54.0017	-11.0696809961313
chrX.149507001.149507100	Intergenic	Gm15093	predicted gene 15093	72.0382	60.97	-11.070555183557
chrX.25052101.25052200	Intergenic	E330016L19Rik	RIKEN cDNA E330016L19 gene	59.6301	48.5545	-11.0775922013446
chrX.101396101.101396200	Intergenic	Gjb1	gap junction protein, beta 1	35.6302	24.5418	-11.0867424783351
chrX.134476601.134476700	promoter-TSS (NM_028958)	Taf7l	TATA-box binding protein associated factor 7 like	77.0988	66.007	-11.0881423396581
chrX.103985001.103985100	Intergenic	Rlim	ring finger protein, LIM domain interacting	37.7983	26.707	-11.0967766706982
chrX.98889201.98889300	intron (NM_001313756, intron 2 of 2)	Ophn1	oligophrenin 1	75.2591	64.1398	-11.119034979437
chrX.104348001.104348100	intron (NM_009592, intron 1 of 15)	Abcb7	ATP-binding cassette, sub-family B (MDR/TAP), member 7	83.6956	72.5003	-11.2011579428508
chrX.12004501.12004600	Intergenic	Bcor	BCL6 interacting corepressor	55.3443	44.1477	-11.201592763978
chrX.166172301.166172400	intron (NM_001310724, intron 1 of 3)	Gemin8	gem nuclear organelle associated protein 8	53.5999	42.3638	-11.2405838041431
chrX.103819201.103819300	intron (NM_009197, intron 1 of 5)	Slc16a2	solute carrier family 16 (monocarboxylic acid transporters), member 2	70.5903	59.3377	-11.251218719532
chrX.73082601.73082700	promoter-TSS (NM_001081642)	Xlr4a	X-linked lymphocyte-regulated 4A	32.6976	21.4445	-11.2515669949204
chrX.71221301.71221400	intron (NM_001358113, intron 1 of 15)	Mtm1	X-linked myotubular myopathy gene 1	73.229	61.9743	-11.253321143902
chrX.142616501.142616600	Intergenic	Tmem164	transmembrane protein 164	52.8229	41.5251	-11.2958926879733
chrX.103227901.103228000	intron (NM_001358270, intron 5 of 5)	4930519F16Rik	RIKEN cDNA 4930519F16 gene	62.0124	50.6983	-11.3150174698398
chrX.98888501.98888600	intron (NM_001313756, intron 2 of 2)	Ophn1	oligophrenin 1	28.1349	16.8009	-11.3316999202575
chrX.151945601.151945700	Intergenic	Mir98	microRNA 98	46.352	35.0057	-11.3451403031066
chrX.12086401.12086500	intron (NM_001168321, intron 1 of 13)	Bcor	BCL6 interacting corepressor	48.7856	37.3425	-11.4421565699725
chrX.73955501.73955600	exon (NM_008224, exon 7 of 26)	Hcfc1	host cell factor C1	80.8975	69.4515	-11.4491610344754
chrX.134489101.134489200	Intergenic	Taf7l	TATA-box binding protein associated factor 7 like	66.3329	54.8475	-11.4850440561066
chrX.6082801.6082900	exon (NM_001166433, exon 1 of 1)	AU022751	expressed sequence AU022751	85.4645	73.9581	-11.5108656022343
chrX.74944101.74944200	Intergenic	Gm38425	predicted gene, 38425	54.1515	42.5614	-11.5906707601098
chrX.151762201.151762300	Intergenic	Huwe1	HECT, UBA and WWE domain containing 1	86.4902	74.8929	-11.5971248246844
chrX.62549701.62549800	Intergenic	Tslrn1	testis specific long noncoding RNA 1	40.5042	28.8725	-11.6341486627962
chrX.56211201.56211300	intron (NM_001033423, intron 1 of 7)	Gm773	predicted gene 773	67.0646	55.4102	-11.6551306628998
chrX.140822401.140822500	Intergenic	Tex13b	testis expressed 13B	62.8353	51.1848	-11.6568914956012
chrX.103185701.103185800	exon (NM_008671, exon 1 of 1)	Nap1l2	nucleosome assembly protein 1-like 2	37.5451	25.8855	-11.6573251029191
chrX.68553701.68553800	Intergenic	Fmr1os	fragile X mental retardation syndrome 1, opposite strand	63.4543	51.7979	-11.6595493658549
chrX.38121101.38121200	5' UTR (NM_001185002, exon 1 of 3)	Rhox13	reproductive homeobox 13	86.793	75.1243	-11.6722140860072
chrX.62533001.62533100	Intergenic	Tslrn1	testis specific long noncoding RNA 1	41.9959	30.2826	-11.7136694879252
chrX.99082201.99082300	Intergenic	Stard8	START domain containing 8	59.7986	48.0729	-11.7270155404271
chrX.108893101.108893200	Intergenic	2810403D21Rik	RIKEN cDNA 2810403D21 gene	57.068	45.333	-11.7346235547844
chrX.142830101.142830200	intron (NR_152447, intron 5 of 8)	Mir652	microRNA 652	66.6683	54.9316	-11.734830259289
chrX.55609401.55609500	Intergenic	Gm16404	predicted gene 16404	70.9904	59.2397	-11.7544593088071
chrX.51219201.51219300	Intergenic	Mbnl3	muscleblind like splicing factor 3	79.2005	67.4338	-11.7712182479473
chrX.65949401.65949500	Intergenic	Slitrk2	SLIT and NTRK-like family, member 2	66.247	54.4561	-11.7933564664209
chrX.103185601.103185700	exon (NM_008671, exon 1 of 1)	Nap1l2	nucleosome assembly protein 1-like 2	53.1574	41.3604	-11.7942210350698
chrX.7920501.7920600	intron (NM_013892, intron 1 of 2)	Pcsk1n	proprotein convertase subtilisin/kexin type 1 inhibitor	54.6079	42.811	-11.7955827747505
chrX.157819601.157819700	exon (NM_001081667, exon 1 of 1)	Klhl34	kelch-like 34	81.2341	69.4243	-11.8085638982328
chrX.72107801.72107900	Intergenic	Magea4	melanoma antigen, family A, 4	65.2566	53.4063	-11.8486142904492
chrX.62549601.62549700	Intergenic	Tslrn1	testis specific long noncoding RNA 1	50.9043	39.0432	-11.8628873900794
chrX.101794601.101794700	promoter-TSS (NM_001359671)	8030474K03Rik	RIKEN cDNA 8030474K03 gene	76.1909	64.3012	-11.8914107699154
chrX.140472001.140472100	exon (NM_021463, exon 5 of 7)	Prps1	phosphoribosyl pyrophosphate synthetase 1	85.5614	73.6534	-11.9107036754096
chrX.101318201.101318300	exon (NM_172932, exon 6 of 7)	Nlgn3	neuroligin 3	61.8943	49.9615	-11.9355823946606
chrX.164445901.164446000	intron (NM_026853, intron 3 of 7)	Asb11	ankyrin repeat and SOCS box-containing 11	90.3316	78.3643	-11.9675488643375
chrX.8263501.8263600	Intergenic	Slc38a5	solute carrier family 38, member 5	61.356	49.385	-11.9698400818384
chrX.52782801.52782900	Intergenic	Ccdc160	coiled-coil domain containing 160	82.3333	70.3512	-11.9825734158657
chrX.101768501.101768600	Intergenic	8030474K03Rik	RIKEN cDNA 8030474K03 gene	81.9664	69.9624	-12.0047600484212
chrX.20339301.20339400	Intergenic	Rp2	retinitis pigmentosa 2 homolog	56.1636	44.1522	-12.0105374077977
chrX.73400901.73401000	Intergenic	Zfp92	zinc finger protein 92	71.4311	59.4029	-12.026862026862
chrX.13611201.13611300	intron (NM_001284503, intron 8 of 26)	Gpr34	G protein-coupled receptor 34	49.0986	37.0343	-12.0620620620621
chrX.152910001.152910100	Intergenic	Usp51	ubiquitin specific protease 51	78.9983	66.8817	-12.1177346609919
chrX.47913501.47913600	intron (NM_177215, intron 2 of 23)	Ocrl	OCRL, inositol polyphosphate-5-phosphatase	48.869	36.7271	-12.1418515441015
chrX.41654901.41655000	intron (NM_001290451, intron 14 of 15)	Gria3	glutamate receptor, ionotropic, AMPA3 (alpha 3)	68.1685	56.0268	-12.1442953319761
chrX.82288601.82288700	Intergenic	Dmd	dystrophin, muscular dystrophy	52.7731	40.5995	-12.1701148658787
chrX.70574601.70574700	Intergenic	Gm14725	predicted gene 14725	55.2227	43.0486	-12.1775229811209
chrX.142622601.142622700	Intergenic	Tmem164	transmembrane protein 164	57.3863	45.2036	-12.1825268382155
chrX.65949601.65949700	Intergenic	Slitrk2	SLIT and NTRK-like family, member 2	65.2161	53.0269	-12.1886984244328
chrX.12154001.12154100	intron (NR_045434, intron 1 of 3)	Bcor	BCL6 interacting corepressor	52.7268	40.5309	-12.192557579461
chrX.150656101.150656200	intron (NM_001290770, intron 1 of 12)	Tro	trophinin	72.4202	60.2036	-12.2197014732228
chrX.78625001.78625100	Intergenic	Prrg1	proline rich Gla (G-carboxyglutamic acid) 1	59.7559	47.5395	-12.2236252568384
chrX.12135001.12135100	intron (NR_045434, intron 3 of 3)	Bcor	BCL6 interacting corepressor	36.508	24.268	-12.2426138409386
chrX.52782901.52783000	Intergenic	Ccdc160	coiled-coil domain containing 160	44.3767	32.1192	-12.2582116788321
chrX.60177301.60177400	intron (NM_001289731, intron 1 of 27)	Mcf2	mcf.2 transforming sequence	48.3769	36.1174	-12.2586868862264
chrX.48622801.48622900	promoter-TSS (NM_011398)	Slc25a14	solute carrier family 25 (mitochondrial carrier, brain), member 14	57.3635	45.0618	-12.3051783297893
chrX.157493101.157493200	promoter-TSS (NM_009214)	Sms	spermine synthase	91.8044	79.4912	-12.3110911885246
chrX.101308801.101308900	exon (NM_172932, exon 4 of 7)	Nlgn3	neuroligin 3	77.3752	65.0646	-12.3119526799046
chrX.62532301.62532400	Intergenic	Tslrn1	testis specific long noncoding RNA 1	47.0373	34.7131	-12.3194290636151
chrX.50806101.50806200	Intergenic	Stk26	serine/threonine kinase 26	46.2975	33.9678	-12.3260202878037
chrX.7920401.7920500	intron (NM_013892, intron 1 of 2)	Pcsk1n	proprotein convertase subtilisin/kexin type 1 inhibitor	51.6226	39.3022	-12.3266952079658
chrX.98889001.98889100	intron (NM_001313756, intron 2 of 2)	Ophn1	oligophrenin 1	81.2286	68.8913	-12.3408845738943
chrX.101287901.101288000	intron (NM_021521, intron 29 of 44)	Nlgn3	neuroligin 3	86.0686	73.726	-12.3411420040634
chrX.73422101.73422200	exon (NM_009566, exon 6 of 6)	Zfp92	zinc finger protein 92	86.5525	74.1882	-12.3633526707682
chrX.11894101.11894200	Intergenic	Bcor	BCL6 interacting corepressor	28.3953	15.9986	-12.3950617283951
chrX.149022101.149022200	Intergenic	Ott	ovary testis transcribed	76.8016	64.3826	-12.4216741950693
chrX.160750801.160750900	Intergenic	Rs1	retinoschisis (X-linked, juvenile) 1 (human)	95.9278	83.4864	-12.4370357722189
chrX.9063101.9063200	promoter-TSS (NM_001038697)	Fthl17f	ferritin, heavy polypeptide-like 17, member F	69.3262	56.8591	-12.4647178780758
chrX.74943901.74944000	Intergenic	Gm38425	predicted gene, 38425	60.2832	47.8169	-12.4684554024656
chrX.68422801.68422900	Intergenic	Fmr1os	fragile X mental retardation syndrome 1, opposite strand	51.7794	39.2709	-12.5085831337815
chrX.62548001.62548100	Intergenic	Tslrn1	testis specific long noncoding RNA 1	43.044	30.5349	-12.5098329766021
chrX.140541201.140541300	intron (NM_001077364, intron 3 of 3)	Tsc22d3	TSC22 domain family, member 3	89.5006	76.9891	-12.51232585991
chrX.66654001.66654100	exon (NM_001161431, exon 3 of 3)	Slitrk2	SLIT and NTRK-like family, member 2	32.9743	20.46	-12.5124826486005
chrX.120161401.120161500	Intergenic	Pcdh11x	protocadherin 11 X-linked	81.4235	68.9058	-12.5183260029322
chrX.155155001.155155100	Intergenic	Cldn34b2	claudin 34B2	62.6611	50.1305	-12.5341325341325
chrX.134582701.134582800	intron (NM_013482, intron 1 of 18)	Btk	Bruton agammaglobulinemia tyrosine kinase	64.5196	51.9795	-12.5403499254035
chrX.142190301.142190400	intron (NM_001007576, intron 1 of 19)	Gucy2f	guanylate cyclase 2f	63.6037	51.0564	-12.5454025454026
chrX.52189301.52189400	Intergenic	Gpc4	glypican 4	30.6635	18.1016	-12.5595127270793
chrX.35555701.35555800	Intergenic	Gm10488	predicted gene 10488	46.7379	34.1753	-12.566468564279
chrX.12004901.12005000	Intergenic	Bcor	BCL6 interacting corepressor	50.0006	37.4349	-12.5668449197861
chrX.134208401.134208500	TTS (NM_028947)	Arl13a	ADP-ribosylation factor-like 13A	61.0446	48.4387	-12.6009182259182
chrX.78624601.78624700	Intergenic	Prrg1	proline rich Gla (G-carboxyglutamic acid) 1	64.2349	51.6107	-12.6214834036815
chrX.101083901.101084000	exon (NM_007515, exon 3 of 13)	Slc7a3	solute carrier family 7 (cationic amino acid transporter, y+ system), member 3	64.7843	52.1649	-12.6220832013515
chrX.140529201.140529300	Intergenic	Tsc22d3	TSC22 domain family, member 3	67.5927	54.9703	-12.6268247955989
chrX.106080901.106081000	intron (NM_009726, intron 2 of 22)	Atp7a	ATPase, Cu++ transporting, alpha polypeptide	55.7015	43.072	-12.6278883317977
chrX.164066601.164066700	Intergenic	Siah1b	siah E3 ubiquitin protein ligase 1B	96.6677	84.0206	-12.648401826484
chrX.8047301.8047400	Intergenic	Suv39h1	suppressor of variegation 3-9 1	86.4734	73.8126	-12.6586569916136
chrX.36991601.36991700	Intergenic	2023-09-06	septin 6	41.7612	29.0833	-12.6751472023678
chrX.101242801.101242900	Intergenic	Foxo4	forkhead box O4	87.2096	74.5244	-12.6839858698852
chrX.101318301.101318400	exon (NM_172932, exon 6 of 7)	Nlgn3	neuroligin 3	89.4246	76.7337	-12.6892961624505
chrX.62521801.62521900	intron (NR_045442, intron 1 of 2)	Tslrn1	testis specific long noncoding RNA 1	61.9052	49.2081	-12.6926406926407
chrX.52365901.52366000	intron (NM_016697, intron 5 of 7)	Mir6384	microRNA 6384	79.1105	66.4124	-12.7007428085543
chrX.10720401.10720500	TTS (NM_001166635)	Mid1ip1	Mid1 interacting protein 1 (gastrulation specific G12-like (zebrafish))	39.9963	27.2933	-12.7083333333333
chrX.70369701.70369800	Intergenic	Ids	iduronate 2-sulfatase	60.4442	47.7231	-12.7204706868989
chrX.38121701.38121800	exon (NM_001185002, exon 1 of 3)	Rhox13	reproductive homeobox 13	67.8007	55.0273	-12.7693930307732
chrX.13202501.13202600	Intergenic	2010308F09Rik	RIKEN cDNA 2010308F09 gene	89.2546	76.466	-12.7887905084945
chrX.88572301.88572400	Intergenic	Mir1906-2	microRNA 1906-2	72.5464	59.733	-12.8156862745098
chrX.33795001.33795100	Intergenic	Btbd35f14	BTB domain containing 35, family member 14	92.2285	79.409	-12.816214568729
chrX.74274401.74274500	promoter-TSS (NR_106059)	Mir7091	microRNA 7091	67.2122	54.3323	-12.8831238698686
chrX.94540101.94540200	exon (NM_019791, exon 3 of 13)	Maged1	melanoma antigen, family D, 1	96.3662	83.4652	-12.8958944281525
chrX.157569101.157569200	promoter-TSS (NM_001098723)	Yy2	Yy2 transcription factor	89.033	76.139	-12.8958996497042
chrX.94773801.94773900	Intergenic	Zxda	zinc finger, X-linked, duplicated A	80.7982	67.9025	-12.8962854141361
chrX.140478501.140478600	Intergenic	Prps1	phosphoribosyl pyrophosphate synthetase 1	66.9528	54.0525	-12.8975128975129
chrX.73881501.73881600	promoter-TSS (NM_008478)	L1cam	L1 cell adhesion molecule	41.5642	28.6409	-12.9225
chrX.52782701.52782800	Intergenic	Ccdc160	coiled-coil domain containing 160	47.0422	34.114	-12.9309429286672
chrX.8047401.8047500	Intergenic	Suv39h1	suppressor of variegation 3-9 1	55.2385	42.2922	-12.9431119756638
chrX.53758001.53758100	promoter-TSS (NM_001200013)	1700013H16Rik	RIKEN cDNA 1700013H16 gene	78.385	65.4197	-12.9656063993105
chrX.164093501.164093600	intron (NM_001313719, intron 1 of 3)	Tmem27	transmembrane protein 27	55.8933	42.9204	-12.9676375507807
chrX.8962801.8962900	5' UTR (NM_001085524, exon 1 of 1)	Fthl17b	ferritin, heavy polypeptide-like 17, member B	75.7065	62.735	-12.9718554088302
chrX.75987201.75987300	Intergenic	Pls3	plastin 3 (T-isoform)	77.9433	64.9593	-12.9797865091983
chrX.68817601.68817700	Intergenic	Fmr1nb	fragile X mental retardation 1 neighbor	51.5092	38.5182	-12.9930226826553
chrX.9520301.9520400	Intergenic	Cybb	cytochrome b-245, beta polypeptide	89.9587	76.9244	-13.0332549546523
chrX.160919201.160919300	intron (NM_001024624, intron 3 of 18)	Gja6	gap junction protein, alpha 6	53.6083	40.5714	-13.0355739537561
chrX.103227801.103227900	intron (NM_001358270, intron 5 of 5)	4930519F16Rik	RIKEN cDNA 4930519F16 gene	70.3375	57.2637	-13.0780125103269
chrX.103888301.103888400	Intergenic	Slc16a2	solute carrier family 16 (monocarboxylic acid transporters), member 2	69.3828	56.2718	-13.11195715357
chrX.11690101.11690200	Intergenic	H2al1j	H2A histone family member L1J	68.2851	55.163	-13.118509034002
chrX.9080001.9080100	Intergenic	Fthl17f	ferritin, heavy polypeptide-like 17, member F	79.4779	66.3385	-13.1385580837177
chrX.93922101.93922200	Intergenic	AU015836	expressed sequence AU015836	87.5132	74.3566	-13.1589609053215
chrX.169980801.169980900	intron (NM_010797, intron 4 of 9)	G530011O06Rik	RIKEN cDNA G530011O06 gene	57.361	44.1842	-13.1753301614122
chrX.73265201.73265300	intron (NM_011727, intron 1 of 8)	Xlr3c	X-linked lymphocyte-regulated 3C	65.8751	52.6842	-13.1889406889407
chrX.140541001.140541100	non-coding (NR_122039, exon 3 of 3)	Tsc22d3	TSC22 domain family, member 3	68.1398	54.9473	-13.1936762536873
chrX.36990401.36990500	promoter-TSS (NM_019942)	2023-09-06	septin 6	43.3118	30.1071	-13.2026128597331
chrX.162567001.162567100	intron (NM_001359103, intron 1 of 14)	Reps2	RALBP1 associated Eps domain containing protein 2	88.463	75.2441	-13.2172387872714
chrX.148801701.148801800	Intergenic	Luzp4	leucine zipper protein 4	68.5479	55.3179	-13.2268451291117
chrX.100429101.100429200	exon (NM_001163191, exon 1 of 1)	Otud6a	OTU domain containing 6A	88.2437	74.9976	-13.2438316400581
chrX.70574101.70574200	Intergenic	Gm14725	predicted gene 14725	33.3356	20.0851	-13.2459970887918
chrX.9063001.9063100	promoter-TSS (NM_001038697)	Fthl17f	ferritin, heavy polypeptide-like 17, member F	78.2015	64.9542	-13.2462777345271
chrX.9480801.9480900	Intergenic	Cybb	cytochrome b-245, beta polypeptide	65.9989	52.6861	-13.311708564656
chrX.106220601.106220700	promoter-TSS (NM_001001176)	Taf9b	TATA-box binding protein associated factor 9B	55.0855	41.7486	-13.3285693164457
chrX.100394701.100394800	intron (NM_001177938, intron 6 of 7)	Mir676	microRNA 676	72.1942	58.8586	-13.3349445636083
chrX.162566901.162567000	intron (NM_001359103, intron 1 of 14)	Reps2	RALBP1 associated Eps domain containing protein 2	68.9672	55.6248	-13.3397271023148
chrX.93905501.93905600	Intergenic	AU015836	expressed sequence AU015836	42.5873	29.1817	-13.4045946548145
chrX.73671001.73671100	Intergenic	Slc6a8	solute carrier family 6 (neurotransmitter transporter, creatine), member 8	82.3323	68.891	-13.4390257060394
chrX.26830601.26830700	Intergenic	Gm6121	predicted gene 6121	53.9837	40.5425	-13.4449667058363
chrX.94319001.94319100	Intergenic	Mir7673	microRNA 7673	78.8467	65.3776	-13.4657789839708
chrX.9328901.9329000	Intergenic	H2al1k	H2A histone family member L1K	91.0068	77.5207	-13.4823552254745
chrX.78624801.78624900	Intergenic	Prrg1	proline rich Gla (G-carboxyglutamic acid) 1	57.0506	43.5466	-13.509002466657
chrX.105582101.105582200	Intergenic	Cypt2	cysteine-rich perinuclear theca 2	55.3696	41.8627	-13.5091304206805
chrX.23824301.23824400	Intergenic	Gm4907	predicted gene 4907	64.8179	51.2911	-13.5284780196222
chrX.147940701.147940800	Intergenic	Gm15080	predicted gene 15080	74.1385	60.6098	-13.5318704284222
chrX.155151201.155151300	Intergenic	Cldn34b2	claudin 34B2	70.8273	57.2569	-13.5675363194734
chrX.10719201.10719300	3' UTR (NM_001166635, exon 2 of 2)	Mid1ip1	Mid1 interacting protein 1 (gastrulation specific G12-like (zebrafish))	38.3551	24.7628	-13.5895342364075
chrX.56791301.56791400	exon (NM_001077361, exon 7 of 8)	Fhl1	four and a half LIM domains 1	44.9533	31.3564	-13.59447931756
chrX.159973701.159973800	non-coding (NR_110969, exon 17 of 17)	Map3k15	mitogen-activated protein kinase kinase kinase 15	19.0054	5.38978	-13.6076994900524
chrX.151762401.151762500	Intergenic	Huwe1	HECT, UBA and WWE domain containing 1	74.1468	60.5303	-13.6155764966741
chrX.99045401.99045500	intron (NM_199018, intron 1 of 13)	Stard8	START domain containing 8	58.4458	44.7526	-13.6868414604264
chrX.62520801.62520900	intron (NR_045442, intron 1 of 2)	Tslrn1	testis specific long noncoding RNA 1	49.1516	35.3931	-13.7532987703307
chrX.74726001.74726100	Intergenic	Gm6890	predicted gene 6890	74.3876	60.6232	-13.7609649122807
chrX.150655801.150655900	intron (NM_001002272, intron 2 of 12)	Tro	trophinin	59.4988	45.6919	-13.7813765182186
chrX.7924901.7925000	TTS (NM_013892)	Eras	ES cell-expressed Ras	51.7676	37.9699	-13.7965882448056
chrX.126116101.126116200	Intergenic	4932411N23Rik	RIKEN cDNA 4932411N23 gene	77.7797	63.9642	-13.8138138138138
chrX.18360001.18360100	Intergenic	4930578C19Rik	RIKEN cDNA 4930578C19 gene	75.6256	61.798	-13.8222648955598
chrX.144321001.144321100	intron (NR_037145, intron 2 of 26)	Alg13	asparagine-linked glycosylation 13	82.4473	68.6081	-13.8360461515678
chrX.94999101.94999200	Intergenic	Spin4	spindlin family, member 4	95.6762	81.7881	-13.8829534662868
chrX.9062801.9062900	promoter-TSS (NM_001038697)	Fthl17f	ferritin, heavy polypeptide-like 17, member F	81.4157	67.5326	-13.8834616710723
chrX.165826201.165826300	Intergenic	Gemin8	gem nuclear organelle associated protein 8	81.0417	67.1553	-13.8849288905562
chrX.110274101.110274200	Intergenic	Gm7134	kinesin family member 18B pseudogene	75.1963	61.3009	-13.8950029024768
chrX.21146801.21146900	Intergenic	Ssxa1	synovial sarcoma, X member A1	58.9702	45.0723	-13.8986496297372
chrX.13202601.13202700	Intergenic	2010308F09Rik	RIKEN cDNA 2010308F09 gene	73.895	59.9913	-13.9043788491696
chrX.167206701.167206800	TTS (NM_021278)	Tmsb4x	thymosin, beta 4, X chromosome	57.4985	43.5789	-13.9146904891717
chrX.19871001.19871100	Intergenic	Chst7	carbohydrate (N-acetylglucosamino) sulfotransferase 7	85.2136	71.291	-13.9190513773614
chrX.143063701.143063800	Intergenic	Rtl9	retrotransposon Gag like 9	76.3778	62.4559	-13.9194809951082
chrX.73401301.73401400	Intergenic	Zfp92	zinc finger protein 92	68.8285	54.8866	-13.9386362582528
chrX.56447401.56447500	Intergenic	Ints6l	integrator complex subunit 6 like	42.0098	28.068	-13.9437134502924
chrX.7752101.7752200	promoter-TSS (NR_030454).9	Mir684-1	microRNA 684-1	60.0986	46.1494	-13.9495176283428
chrX.61786401.61786500	Intergenic	Ldoc1	regulator of NFKB signaling	45.5779	31.6225	-13.9523961032074
chrX.133936901.133937000	3' UTR (NM_001290718, exon 14 of 14)	Srpx2	sushi-repeat-containing protein, X-linked 2	50.1575	36.1645	-13.9921513645767
chrX.72107701.72107800	Intergenic	Magea4	melanoma antigen, family A, 4	53.0521	39.0438	-14.0105415934612
chrX.157563801.157563900	intron (NM_172307, intron 5 of 10)	Yy2	Yy2 transcription factor	66.8825	52.8625	-14.0227049838034
chrX.53797401.53797500	intron (NM_011725, intron 1 of 7)	Xlr	X-linked lymphocyte-regulated	52.8206	38.7767	-14.0499211187873
chrX.62522401.62522500	intron (NR_045442, intron 1 of 2)	Tslrn1	testis specific long noncoding RNA 1	49.5461	35.4787	-14.0687361419069
chrX.134582301.134582400	intron (NM_013482, intron 1 of 18)	Btk	Bruton agammaglobulinemia tyrosine kinase	71.9996	57.9346	-14.0689655172414
chrX.29564001.29564100	Intergenic	E330016L19Rik	RIKEN cDNA E330016L19 gene	71.2881	57.2121	-14.0750075007501
chrX.23824401.23824500	Intergenic	Gm4907	predicted gene 4907	69.6536	55.5571	-14.0996168582375
chrX.150565001.150565100	exon (NM_009653, exon 9 of 11)	Mir3620	microRNA 3620	90.3684	76.266	-14.1019122361004
chrX.105140801.105140900	Intergenic	Magee1	melanoma antigen, family E, 1	70.7162	56.6427	-14.1223046095436
chrX.101421201.101421300	promoter-TSS (NM_001177987)	Zmym3	zinc finger, MYM-type 3	60.5145	46.3837	-14.1330523014576
chrX.55643401.55643500	Intergenic	Gm16404	predicted gene 16404	71.804	57.6545	-14.1485053551447
chrX.48138201.48138300	Intergenic	Sash3	SAM and SH3 domain containing 3	66.7666	52.6079	-14.1605366182081
chrX.7150201.7150300	Intergenic	Clcn5	chloride channel, voltage-sensitive 5	59.5457	45.3639	-14.1820827570309
chrX.102854801.102854900	promoter-TSS (NM_001142690).2	Dmrtc1c2	DMRT-like family C1c2	81.1372	66.9465	-14.1914216145346
chrX.53797601.53797700	promoter-TSS (NM_001291748)	Xlr	X-linked lymphocyte-regulated	71.6044	57.4068	-14.1958306743748
chrX.103185201.103185300	exon (NM_008671, exon 1 of 1)	Nap1l2	nucleosome assembly protein 1-like 2	60.7914	46.5717	-14.2165835538641
chrX.73999601.73999700	Intergenic	Mir5132	microRNA 5132	40.1497	25.9077	-14.2377677106693
chrX.37245201.37245300	exon (NM_001310503, exon 2 of 5)	Rhox2a	reproductive homeobox 2A	75.8365	61.5975	-14.2384930824359
chrX.18370101.18370200	Intergenic	4930578C19Rik	RIKEN cDNA 4930578C19 gene	70.4572	56.1903	-14.2676596705033
chrX.106197601.106197700	intron (NM_008828, intron 5 of 10)	Pgk1	phosphoglycerate kinase 1	82.7456	68.4736	-14.2765844333594
chrX.48384001.48384100	exon (NM_178782, exon 9 of 15)	Bcorl1	BCL6 co-repressor-like 1	71.9976	57.7061	-14.2932330827068
chrX.38121501.38121600	exon (NM_001185002, exon 1 of 3)	Rhox13	reproductive homeobox 13	70.4618	56.143	-14.3237841439041
chrX.19870801.19870900	Intergenic	Chst7	carbohydrate (N-acetylglucosamino) sulfotransferase 7	80.6883	66.3504	-14.3397390181377
chrX.21116701.21116800	Intergenic	Ssxa1	synovial sarcoma, X member A1	62.605	48.2668	-14.3405792068894
chrX.7659601.7659700	exon (NM_001290624, exon 3 of 9)	Prickle3	prickle planar cell polarity protein 3	70.0297	55.6712	-14.3557258014794
chrX.73401001.73401100	Intergenic	Zfp92	zinc finger protein 92	65.9721	51.6026	-14.3719217176893
chrX.50620301.50620400	intron (NR_015505, intron 3 of 19)	Firre	functional intergenic repeating RNA element	31.8178	17.4336	-14.3822843822844
chrX.74907401.74907500	Intergenic	Gm38425	predicted gene, 38425	90.3381	75.9435	-14.3922183052618
chrX.51498201.51498300	intron (NM_001077202, intron 2 of 4)	Hs6st2	heparan sulfate 6-O-sulfotransferase 2	88.0334	73.6196	-14.4076996250909
chrX.140493801.140493900	Intergenic	Prps1	phosphoribosyl pyrophosphate synthetase 1	54.1691	39.7587	-14.4102990033223
chrX.13203101.13203200	Intergenic	2010308F09Rik	RIKEN cDNA 2010308F09 gene	83.9541	69.5405	-14.4134864512107
chrX.12495001.12495100	Intergenic	Atp6ap2	ATPase, H+ transporting, lysosomal accessory protein 2	72.7298	58.3111	-14.4152522669147
chrX.36113001.36113100	intron (NM_133990, intron 1 of 10)	Il13ra1	interleukin 13 receptor, alpha 1	61.2077	46.7909	-14.4179057260361
chrX.53797701.53797800	promoter-TSS (NM_001291748)	Xlr	X-linked lymphocyte-regulated	64.279	49.8068	-14.4701216603053
chrX.152007701.152007800	exon (NM_025660, exon 4 of 8)	Hsd17b10	hydroxysteroid (17-beta) dehydrogenase 10	84.993	70.4995	-14.4931787175989
chrX.56136701.56136800	intron (NM_027510, intron 1 of 7)	3830403N18Rik	RIKEN cDNA 3830403N18 gene	54.9298	40.4333	-14.495903995401
chrX.73039701.73039800	Intergenic	Pnma5	paraneoplastic antigen family 5	42.4112	27.9073	-14.5046656674564
chrX.36742901.36743000	promoter-TSS (NM_001085497)	Slc25a43	solute carrier family 25, member 43	68.571	54.0382	-14.5300124057639
chrX.151912401.151912500	promoter-TSS (NR_029753)	Mirlet7f-2	microRNA let7f-2	83.6504	69.0726	-14.576784578569
chrX.10715701.10715800	Intergenic	Mid1ip1	Mid1 interacting protein 1 (gastrulation specific G12-like (zebrafish))	73.7188	59.1095	-14.6083521887548
chrX.36741101.36741200	Intergenic	Slc25a43	solute carrier family 25, member 43	49.1533	34.526	-14.6328169822146
chrX.11644801.11644900	Intergenic	H2al1j	H2A histone family member L1J	73.6218	58.9542	-14.6684004148033
chrX.69690101.69690200	intron (NM_008032, intron 3 of 19)	1700020N15Rik	RIKEN cDNA 1700020N15 gene	53.0154	38.3438	-14.6739041039559
chrX.9243801.9243900	intron (NM_173414, intron 1 of 4)	Xk	X-linked Kx blood group	40.9375	26.2614	-14.6745370744724
chrX.48435601.48435700	intron (NM_019680, intron 1 of 8)	Elf4	E74-like factor 4 (ets domain transcription factor)	57.5486	42.8274	-14.6901117335171
chrX.126116001.126116100	Intergenic	4932411N23Rik	RIKEN cDNA 4932411N23 gene	42.8555	28.1523	-14.7018030513176
chrX.166455001.166455100	Intergenic	Trappc2	trafficking protein particle complex 2	94.3066	79.588	-14.7161686023751
chrX.12000501.12000600	Intergenic	Bcor	BCL6 interacting corepressor	68.8968	54.1639	-14.7330537011513
chrX.53758101.53758200	promoter-TSS (NM_001200013)	1700013H16Rik	RIKEN cDNA 1700013H16 gene	98.2913	83.5497	-14.7462944931299
chrX.139785001.139785100	Intergenic	Ripply1	ripply transcriptional repressor 1	95.2818	80.5147	-14.7672595556036
chrX.48520701.48520800	intron (NM_011228, intron 1 of 1)	Rab33a	RAB33A, member RAS oncogene family	55.5207	40.7346	-14.78441160677
chrX.12273901.12274000	Intergenic	Gm14635	predicted gene 14635	56.6889	41.8718	-14.8152574841552
chrX.12045501.12045600	intron (NM_029510, intron 10 of 14)	Bcor	BCL6 interacting corepressor	82.3501	67.5262	-14.8261947950987
chrX.73422301.73422400	exon (NM_009566, exon 6 of 6)	Zfp92	zinc finger protein 92	74.0365	59.1802	-14.8547880690738
chrX.36741401.36741500	Intergenic	Slc25a43	solute carrier family 25, member 43	37.6567	22.7964	-14.8605511821037
chrX.152209601.152209700	exon (NM_001114664, exon 5 of 15)	Kdm5c	lysine (K)-specific demethylase 5C	48.7109	33.8218	-14.8893797138277
chrX.100429601.100429700	exon (NM_001163191, exon 1 of 1)	Otud6a	OTU domain containing 6A	79.4965	64.5849	-14.9130695443645
chrX.36904301.36904400	Intergenic	Nkrf	NF-kappaB repressing factor	57.2988	42.3825	-14.9141902083079
chrX.94024401.94024500	Intergenic	AU015836	expressed sequence AU015836	90.0017	75.0667	-14.9343832020997
chrX.85771501.85771600	intron (NM_212444, intron 1 of 19)	Gk	glycerol kinase	37.502	22.5484	-14.9509803921569
chrX.12652301.12652400	exon (NM_001101484, exon 1 of 1)	Gm4984	predicted pseudogene 4984	86.5259	71.5736	-14.953154943573
chrX.51212901.51213000	Intergenic	Mbnl3	muscleblind like splicing factor 3	61.3929	46.4273	-14.9623158615964
chrX.101307001.101307100	intron (NM_172932, intron 2 of 6)	Nlgn3	neuroligin 3	76.0749	61.1127	-14.9673202614379
chrX.13327001.13327100	Intergenic	Ddx3x	DEAD/H (Asp-Glu-Ala-Asp/His) box polypeptide 3, X-linked	88.0211	73.0524	-14.9688852813853
chrX.165825801.165825900	Intergenic	Gemin8	gem nuclear organelle associated protein 8	68.8721	53.9058	-14.9694102806686
chrX.37571501.37571600	intron (NM_001085356, intron 1 of 3)	Rhox2f	reproductive homeobox 2F	70.5139	55.5375	-14.9796383360397
chrX.155154901.155155000	Intergenic	Cldn34b2	claudin 34B2	68.1456	53.1625	-14.9830333994205
chrX.140953701.140953800	intron (NM_001164177, intron 2 of 4)	Psmd10	proteasome (prosome, macropain) 26S subunit, non-ATPase, 10	80.4271	65.3976	-15.0303547283501
chrX.62538301.62538400	Intergenic	Tslrn1	testis specific long noncoding RNA 1	43.8067	28.7127	-15.0914791513661
chrX.7733301.7733400	exon (NM_207202, exon 10 of 10)	Praf2	PRA1 domain family 2	84.6159	69.5223	-15.097006922102
chrX.12834701.12834800	Intergenic	Gm14634	predicted gene 14634	95.2014	80.1041	-15.0979591836735
chrX.51084901.51085000	Intergenic	Rap2c	RAP2C, member of RAS oncogene family	70.29	55.152	-15.1363463005339
chrX.134583101.134583200	promoter-TSS (NM_013482)	Btk	Bruton agammaglobulinemia tyrosine kinase	86.6411	71.5044	-15.1384592723523
chrX.165826001.165826100	Intergenic	Gemin8	gem nuclear organelle associated protein 8	59.8291	44.6719	-15.1542100406399
chrX.36740301.36740400	Intergenic	Slc25a43	solute carrier family 25, member 43	80.7746	65.613	-15.1610994408119
chrX.142818201.142818300	intron (NR_152447, intron 5 of 8)	Mir652	microRNA 652	34.1637	19.001	-15.1637010676157
chrX.137166201.137166300	Intergenic	Esx1	extraembryonic, spermatogenesis, homeobox 1	70.5232	55.3592	-15.1643990929705
chrX.74694201.74694300	Intergenic	Gm6890	predicted gene 6890	77.0853	61.9177	-15.1697008380974
chrX.37493501.37493600	intron (NM_001081669, intron 1 of 3)	Rhox2d	reproductive homeobox 2D	74.4648	59.2903	-15.1763376410973
chrX.150549701.150549800	intron (NM_001102446, intron 1 of 10)	Mir3620	microRNA 3620	60.2757	45.0848	-15.1923904959486
chrX.101318401.101318500	exon (NM_172932, exon 6 of 7)	Nlgn3	neuroligin 3	85.4468	70.2405	-15.2091401826683
chrX.117298501.117298600	Intergenic	H2afb1	H2A histone family member B1	54.8193	39.6068	-15.2140267559947
chrX.164374601.164374700	intron (NM_010216, intron 1 of 6)	Vegfd	vascular endothelial growth factor D	34.5896	19.3718	-15.2218255991841
chrX.149022001.149022100	Intergenic	Ott	ovary testis transcribed	72.7135	57.4864	-15.2260179260117
chrX.7725701.7725800	intron (NM_172372, intron 4 of 10)	Praf2	PRA1 domain family 2	69.6631	54.4319	-15.2302972348394
chrX.166385401.166385500	exon (NM_001177962, exon 7 of 8)	Gpm6b	glycoprotein m6b	55.7455	40.5087	-15.2372114226173
chrX.7925001.7925100	TTS (NM_013892)	Eras	ES cell-expressed Ras	55.8298	40.521	-15.3053285387382
chrX.7881501.7881600	exon (NM_138606, exon 4 of 6)	Slc35a2	solute carrier family 35 (UDP-galactose transporter), member A2	80.2729	64.966	-15.3108588114799
chrX.13202901.13203000	Intergenic	2010308F09Rik	RIKEN cDNA 2010308F09 gene	87.297	71.9702	-15.3265780302052
chrX.144336301.144336400	non-coding (NR_037145, exon 4 of 27)	Alg13	asparagine-linked glycosylation 13	78.2739	62.9006	-15.3749736030028
chrX.159484601.159484700	intron (NM_001359317, intron 8 of 13)	Map7d2	MAP7 domain containing 2	64.4503	49.0699	-15.3777531684508
chrX.74303901.74304000	exon (NM_018794, exon 10 of 10)	Gdi1	guanosine diphosphate (GDP) dissociation inhibitor 1	82.3068	66.9138	-15.3945684629603
chrX.135744501.135744600	5' UTR (NM_026081, exon 2 of 11)	Gprasp1	G protein-coupled receptor associated sorting protein 1	69.2299	53.8379	-15.3957475230992
chrX.94999001.94999100	Intergenic	Spin4	spindlin family, member 4	67.4091	52.0013	-15.4039230868499
chrX.78518501.78518600	intron (NM_027322, intron 2 of 3)	Prrg1	proline rich Gla (G-carboxyglutamic acid) 1	72.9522	57.5302	-15.4210931624432
chrX.56608401.56608500	Intergenic	Slc9a6	solute carrier family 9 (sodium/hydrogen exchanger), member 6	63.0794	47.6562	-15.4261872759857
chrX.159996101.159996200	intron (NM_001163085, intron 1 of 28)	Map3k15	mitogen-activated protein kinase kinase kinase 15	70.4157	54.9708	-15.4412247848085
chrX.36415501.36415600	Intergenic	Gm6268	predicted gene 6268	69.2771	53.8214	-15.4566831454017
chrX.102725801.102725900	Intergenic	Dmrtc1b	DMRT-like family C1b	39.043	23.5743	-15.4669514037189
chrX.13326601.13326700	Intergenic	Ddx3x	DEAD/H (Asp-Glu-Ala-Asp/His) box polypeptide 3, X-linked	64.5316	49.0416	-15.4893098369814
chrX.52348701.52348800	intron (NM_016697, intron 6 of 7)	Mir6384	microRNA 6384	60.1095	44.6151	-15.4920647371036
chrX.7750101.7750200	Intergenic	Mir684-1	microRNA 684-1	71.6795	56.1811	-15.4992033478586
chrX.37643301.37643400	intron (NM_001114153, intron 1 of 3)	Rhox2g	reproductive homeobox 2G	63.5291	48.0225	-15.5030959752322
chrX.11998701.11998800	Intergenic	Bcor	BCL6 interacting corepressor	43.4949	27.9907	-15.5049643047221
chrX.142575801.142575900	Intergenic	Tmem164	transmembrane protein 164	68.3339	52.8226	-15.5120167189133
chrX.101381901.101382000	promoter-TSS (NM_001302498)	Gjb1	gap junction protein, beta 1	80.9968	65.4803	-15.514303565005
chrX.109096901.109097000	intron (NM_019989, intron 1 of 3)	Sh3bgrl	SH3-binding domain glutamic acid-rich protein like	57.5061	41.9818	-15.5305478834891
chrX.62548101.62548200	Intergenic	Tslrn1	testis specific long noncoding RNA 1	52.2028	36.6686	-15.5327022551164
chrX.101428501.101428600	Intergenic	Nono	non-POU-domain-containing, octamer binding protein	69.299	53.7452	-15.5556958890951
chrX.11690001.11690100	Intergenic	H2al1j	H2A histone family member L1J	68.2398	52.6675	-15.5721298905629
chrX.74171201.74171300	Intergenic	Tex28	testis expressed 28	59.7351	44.1479	-15.5881296548546
chrX.8263601.8263700	Intergenic	Slc38a5	solute carrier family 38, member 5	63.9682	48.3676	-15.6045751633987
chrX.134807201.134807300	intron (NM_026139, intron 4 of 4)	Armcx2	armadillo repeat containing, X-linked 2	69.4437	53.8296	-15.6161381799433
chrX.36740401.36740500	Intergenic	Slc25a43	solute carrier family 25, member 43	64.1648	48.5401	-15.6263484245633
chrX.11634101.11634200	Intergenic	H2al1j	H2A histone family member L1J	85.536	69.9108	-15.6297826752372
chrX.12086001.12086100	intron (NM_001168321, intron 1 of 13)	Bcor	BCL6 interacting corepressor	47.4428	31.807	-15.6353834452021
chrX.68553501.68553600	Intergenic	Fmr1os	fragile X mental retardation syndrome 1, opposite strand	69.5213	53.8789	-15.6472405271829
chrX.71474401.71474500	intron (NM_001199349, intron 1 of 9)	Cd99l2	CD99 antigen-like 2	45.2714	29.6131	-15.6575140060334
chrX.8179801.8179900	Intergenic	Tbc1d25	TBC1 domain family, member 25	57.794	42.1308	-15.6618421324304
chrX.161962301.161962400	intron (NM_001290526, intron 1 of 8)	Nhs	NHS actin remodeling regulator	77.0374	61.3733	-15.6647371641018
chrX.100429401.100429500	exon (NM_001163191, exon 1 of 1)	Otud6a	OTU domain containing 6A	77.6508	61.9849	-15.668044077135
chrX.140446301.140446400	Intergenic	Prps1	phosphoribosyl pyrophosphate synthetase 1	88.4756	72.8006	-15.6732733395904
chrX.77568201.77568300	intron (NM_020601, intron 1 of 15)	Tbl1x	transducin (beta)-like 1 X-linked	49.0157	33.3322	-15.6798245614035
chrX.161117001.161117100	Intergenic	Scml2	Scm polycomb group protein like 2	46.7831	31.1005	-15.6809645551242
chrX.36814401.36814500	TTS (NR_131979)	Mdrl	mitochondrial dynamic related lncRNA	31.4078	15.7115	-15.6966895843393
chrX.51913601.51913700	Intergenic	1700080O16Rik	RIKEN cDNA 1700080O16 gene	61.9994	46.291	-15.7102473498233
chrX.36034301.36034400	exon (NM_001009947, exon 39 of 53)	Il13ra1	interleukin 13 receptor, alpha 1	71.6253	55.904	-15.7199822773593
chrX.140547901.140548000	intron (NM_010286, intron 1 of 3)	Tsc22d3	TSC22 domain family, member 3	51.8344	36.0822	-15.7485116886888
chrX.60972501.60972600	Intergenic	Gm14664	predicted gene 14664	77.1769	61.4365	-15.7487011666389
chrX.149898401.149898500	intron (NM_001114400, intron 3 of 6).2	Gm15091	predicted gene 15091	67.3486	51.5764	-15.7730888965756
chrX.99557101.99557200	Intergenic	Pja1	praja ring finger ubiquitin ligase 1	66.9213	51.0889	-15.8303367113436
chrX.62537401.62537500	Intergenic	Tslrn1	testis specific long noncoding RNA 1	62.394	46.5477	-15.844970076945
chrX.48452001.48452100	intron (NM_019680, intron 1 of 8)	Elf4	E74-like factor 4 (ets domain transcription factor)	59.8578	44.0025	-15.8566308243728
chrX.139323501.139323600	intron (NR_045455, intron 4 of 19)	Trap1a	tumor rejection antigen P1A	79.7473	63.8906	-15.8611111111111
chrX.36113701.36113800	intron (NM_133990, intron 1 of 10)	Il13ra1	interleukin 13 receptor, alpha 1	79.2654	63.3976	-15.8655212363652
chrX.94319101.94319200	Intergenic	Mir7673	microRNA 7673	68.1213	52.2295	-15.8919235051227
chrX.152007601.152007700	intron (NM_025660, intron 4 of 7)	Hsd17b10	hydroxysteroid (17-beta) dehydrogenase 10	67.8163	51.9156	-15.8969000348311
chrX.150133801.150133900	Intergenic	Gm15104	predicted gene 15104	72.0054	56.1033	-15.9033646107697
chrX.101396801.101396900	Intergenic	Gjb1	gap junction protein, beta 1	64.9676	49.0572	-15.9052307613721
chrX.152340801.152340900	intron (NM_029836, intron 1 of 6)	Tspyl2	TSPY-like 2	64.8127	48.9007	-15.9146456100771
chrX.99557401.99557500	Intergenic	Pja1	praja ring finger ubiquitin ligase 1	56.6798	40.7637	-15.9182571814151
chrX.94019001.94019100	Intergenic	AU015836	expressed sequence AU015836	67.8079	51.8784	-15.9270310592703
chrX.134261601.134261700	TTS (NM_001167995)	Trmt2b	TRM2 tRNA methyltransferase 2B	54.6174	38.6785	-15.9385398316696
chrX.50550401.50550500	intron (NR_131207, intron 2 of 2)	Gm35612	predicted gene, 35612	45.9539	29.9974	-15.9537572254335
chrX.102790901.102791000	promoter-TSS (NR_027707)	Gm5166	DMRT-like family pseudogene	63.6349	47.6488	-15.992384578772
chrX.88581001.88581100	Intergenic	Mir1906-2	microRNA 1906-2	63.9499	47.9532	-15.9979037886638
chrX.140601501.140601600	Intergenic	Tsc22d3	TSC22 domain family, member 3	32.4885	16.4834	-16.0037931611536
chrX.74693701.74693800	Intergenic	Gm6890	predicted gene 6890	86.0139	70.0009	-16.0103626943005
chrX.164446101.164446200	intron (NM_026853, intron 3 of 7)	Asb11	ankyrin repeat and SOCS box-containing 11	54.5461	38.5116	-16.031941031941
chrX.100395001.100395100	exon (NM_001177941, exon 6 of 7)	Mir676	microRNA 676	73.6168	57.5685	-16.0471012101424
chrX.78797701.78797800	Intergenic	Fam47c	family with sequence similarity 47, member C	51.6769	35.6263	-16.0528523489933
chrX.157493201.157493300	promoter-TSS (NM_009214)	Sms	spermine synthase	57.8522	41.7908	-16.062023983147
chrX.37081501.37081600	TTS (NM_026055)	Snora69	small nucleolar RNA, H/ACA box 69	59.2508	43.1343	-16.0786581839213
chrX.8125601.8125700	exon (NM_026137, exon 9 of 9)	Wdr13	WD repeat domain 13	90.429	74.3409	-16.0843795659044
chrX.140548001.140548100	intron (NM_010286, intron 1 of 3)	Tsc22d3	TSC22 domain family, member 3	49.7513	33.6568	-16.0947340858037
chrX.9274601.9274700	intron (NM_023500, intron 1 of 2)	Xk	X-linked Kx blood group	75.9848	59.8823	-16.1022932301336
chrX.81543401.81543500	Intergenic	4930595M18Rik	RIKEN cDNA 4930595M18 gene	70.0851	53.9779	-16.1081766808903
chrX.50564501.50564600	non-coding (NR_015505, exon 20 of 20)	Gm35612	predicted gene, 35612	64.1008	47.9889	-16.1140583554377
chrX.58639601.58639700	Intergenic	4930550L24Rik	RIKEN cDNA 4930550L24 gene	49.5287	33.3938	-16.1346440116622
chrX.99560301.99560400	Intergenic	Pja1	praja ring finger ubiquitin ligase 1	62.7741	46.6391	-16.1369513272888
chrX.101768601.101768700	Intergenic	8030474K03Rik	RIKEN cDNA 8030474K03 gene	81.3515	65.2007	-16.1450732182648
chrX.164447001.164447100	intron (NM_026853, intron 3 of 7)	Asb11	ankyrin repeat and SOCS box-containing 11	91.902	75.7561	-16.1502952549384
chrX.60482301.60482400	Intergenic	Gm7073	predicted gene 7073	57.9968	41.8331	-16.1638123271787
chrX.73584101.73584200	Intergenic	Dusp9	dual specificity phosphatase 9	53.9726	37.792	-16.1787510218237
chrX.148614201.148614300	Intergenic	Gm15127	predicted gene 15127	75.506	59.3095	-16.1930108771118
chrX.9328101.9328200	Intergenic	H2al1k	H2A histone family member L1K	83.6735	67.4698	-16.2005442448247
chrX.13064501.13064600	Intergenic	Usp9x	ubiquitin specific peptidase 9, X chromosome	59.6845	43.4708	-16.2150734963387
chrX.162844701.162844800	intron (NR_038088, intron 3 of 5)	Txlng	taxilin gamma	80.732	64.5094	-16.2240907910614
chrX.51800801.51800900	5' UTR (NM_031388, exon 3 of 9)	Usp26	ubiquitin specific peptidase 26	87.6586	71.3774	-16.2767078643629
chrX.51212801.51212900	Intergenic	Mbnl3	muscleblind like splicing factor 3	81.1091	64.8108	-16.2999123713363
chrX.9328001.9328100	Intergenic	H2al1k	H2A histone family member L1K	90.265	73.9634	-16.3027815969116
chrX.75738801.75738900	intron (NR_029443, intron 6 of 8)	4933407K13Rik	RIKEN cDNA 4933407K13 gene	91.8261	75.4991	-16.3285448852957
chrX.7964401.7964500	intron (NM_008089, intron 1 of 5)	Gata1	GATA binding protein 1	61.155	44.8179	-16.3367288103017
chrX.7937001.7937100	exon (NM_010413, exon 20 of 29)	Eras	ES cell-expressed Ras	60.2057	43.8678	-16.338238737684
chrX.13203001.13203100	Intergenic	2010308F09Rik	RIKEN cDNA 2010308F09 gene	85.4765	69.1237	-16.3524952692338
chrX.48475301.48475400	intron (NM_001290364, intron 15 of 15)	Elf4	E74-like factor 4 (ets domain transcription factor)	68.3206	51.9422	-16.3788631142074
chrX.52797201.52797300	intron (NM_001034059, intron 1 of 1)	Ccdc160	coiled-coil domain containing 160	33.9987	17.6054	-16.3970037453184
chrX.12924901.12925000	Intergenic	AA414768	expressed sequence AA414768	69.7078	53.3099	-16.4061424046275
chrX.48142101.48142200	Intergenic	Sash3	SAM and SH3 domain containing 3	57.3494	40.9434	-16.4092398408207
chrX.11998501.11998600	Intergenic	Bcor	BCL6 interacting corepressor	64.3561	47.937	-16.4179817659389
chrX.101287501.101287600	intron (NM_021521, intron 28 of 44)	Nlgn3	neuroligin 3	82.3403	65.8992	-16.4390374659687
chrX.91997101.91997200	Intergenic	Mageb2	melanoma antigen, family B, 2	56.8953	40.429	-16.4672136203812
chrX.153009001.153009100	exon (NM_001137547, exon 2 of 2)	Usp51	ubiquitin specific protease 51	53.2127	36.7151	-16.4960333289013
chrX.144336001.144336100	intron (NR_037145, intron 3 of 26)	Alg13	asparagine-linked glycosylation 13	33.3332	16.83	-16.5040650406504
chrX.93981001.93981100	Intergenic	AU015836	expressed sequence AU015836	78.8825	62.375	-16.5082994563011
chrX.51085301.51085400	Intergenic	Rap2c	RAP2C, member of RAS oncogene family	48.6777	32.1613	-16.5234065062153
chrX.134261401.134261500	intron (NM_001167994, intron 7 of 13)	Trmt2b	TRM2 tRNA methyltransferase 2B	60.4404	43.9151	-16.5242165242165
chrX.11689901.11690000	Intergenic	H2al1j	H2A histone family member L1J	66.0657	49.5207	-16.5441176470588
chrX.51800901.51801000	intron (NM_031388, intron 2 of 8)	Usp26	ubiquitin specific peptidase 26	65.7141	49.1366	-16.576354679803
chrX.61786301.61786400	Intergenic	Ldoc1	regulator of NFKB signaling	57.6629	41.0824	-16.5838315665921
chrX.104348301.104348400	intron (NM_009592, intron 1 of 15)	Abcb7	ATP-binding cassette, sub-family B (MDR/TAP), member 7	79.448	62.8593	-16.5857169067189
chrX.50806201.50806300	Intergenic	Stk26	serine/threonine kinase 26	65.8449	49.2188	-16.6263204225352
chrX.94024501.94024600	Intergenic	AU015836	expressed sequence AU015836	86.5545	69.9178	-16.6319637715519
chrX.142575901.142576000	Intergenic	Tmem164	transmembrane protein 164	86.0601	69.4272	-16.6391184573003
chrX.36839201.36839300	Intergenic	Mdrl	mitochondrial dynamic related lncRNA	69.7261	53.0729	-16.6510001503986
chrX.48305201.48305300	Intergenic	9530027J09Rik	RIKEN cDNA 9530027J09 gene	60.3694	43.7105	-16.6600543229469
chrX.142379901.142380000	intron (NM_001033600, intron 1 of 15)	Acsl4	acyl-CoA synthetase long-chain family member 4	39.6847	23.0131	-16.6666666666667
chrX.124049001.124049100	Intergenic	Vmn2r121	vomeronasal 2, receptor 121	72.4344	55.7602	-16.675528772303
chrX.12348501.12348600	intron (NR_045321, intron 1 of 3)	Gm14635	predicted gene 14635	87.887	71.1953	-16.6925187925069
chrX.103819401.103819500	intron (NM_009197, intron 1 of 5)	Slc16a2	solute carrier family 16 (monocarboxylic acid transporters), member 2	63.4374	46.7193	-16.7148118726078
chrX.159645701.159645800	intron (NM_001135727, intron 1 of 17)	Sh3kbp1	SH3-domain kinase binding protein 1	82.0836	65.3718	-16.7150407482985
chrX.101309001.101309100	intron (NM_172932, intron 4 of 6)	Nlgn3	neuroligin 3	57.8695	41.1499	-16.7200770510463
chrX.9273601.9273700	intron (NM_023500, intron 1 of 2)	Xk	X-linked Kx blood group	71.2455	54.5223	-16.7240872479276
chrX.136927801.136927900	exon (NM_027067, exon 1 of 1)	H2bfm	H2B histone family, member M	68.1816	51.4466	-16.7367314766159
chrX.12004201.12004300	Intergenic	Bcor	BCL6 interacting corepressor	63.4807	46.7491	-16.7367981258487
chrX.60482101.60482200	Intergenic	Gm7073	predicted gene 7073	45.2299	28.4865	-16.7431585170434
chrX.19870701.19870800	Intergenic	Chst7	carbohydrate (N-acetylglucosamino) sulfotransferase 7	46.1688	29.4097	-16.7599290296165
chrX.13245001.13245100	intron (NR_045429, intron 1 of 2)	2010308F09Rik	RIKEN cDNA 2010308F09 gene	72.1038	55.3082	-16.7957417220131
chrX.9274401.9274500	intron (NM_023500, intron 1 of 2)	Xk	X-linked Kx blood group	78.9467	62.1406	-16.8058770252591
chrX.142678001.142678100	Intergenic	Tmem164	transmembrane protein 164	87.5036	70.6899	-16.8103448275862
chrX.104348401.104348500	intron (NM_009592, intron 1 of 15)	Abcb7	ATP-binding cassette, sub-family B (MDR/TAP), member 7	87.8959	71.088	-16.8115017358547
chrX.144320901.144321000	intron (NR_037145, intron 2 of 26)	Alg13	asparagine-linked glycosylation 13	72.2242	55.4081	-16.8119963007002
chrX.71424801.71424900	intron (NM_001199349, intron 8 of 9)	Mtmr1	myotubularin related protein 1	62.4552	45.6418	-16.8125059574874
chrX.12002801.12002900	Intergenic	Bcor	BCL6 interacting corepressor	86.6678	69.84	-16.8306010928962
chrX.151165901.151166000	Intergenic	Wnk3	WNK lysine deficient protein kinase 3	63.5593	46.7139	-16.8383838383838
chrX.142622501.142622600	Intergenic	Tmem164	transmembrane protein 164	68.8595	52.0189	-16.8410155824343
chrX.99338001.99338100	Intergenic	Gm14812	predicted gene 14812	89.287	72.4457	-16.8412698412698
chrX.12295001.12295100	Intergenic	Gm14635	predicted gene 14635	83.7593	66.9074	-16.8488708743486
chrX.36978101.36978200	intron (NM_001177323, intron 1 of 9)	2023-09-06	septin 6	61.6331	44.771	-16.8601442025736
chrX.68553601.68553700	Intergenic	Fmr1os	fragile X mental retardation syndrome 1, opposite strand	69.257	52.308	-16.9485060394151
chrX.11943401.11943500	Intergenic	Bcor	BCL6 interacting corepressor	58.0063	41.0221	-16.9843704694471
chrX.142970001.142970100	Intergenic	Ammecr1	Alport syndrome, mental retardation, midface hypoplasia and elliptocytosis chromosomal region gene 1	53.4124	36.4286	-16.9892947798256
chrX.8191301.8191400	intron (NM_007898, intron 1 of 4)	Ebp	phenylalkylamine Ca2+ antagonist (emopamil) binding protein	61.5584	44.5448	-17.0136932795517
chrX.134689401.134689500	exon (NM_001202500, exon 6 of 6)	Armcx4	armadillo repeat containing, X-linked 4	74.9107	57.8957	-17.0156574231277
chrX.8126201.8126300	intron (NM_028542, intron 7 of 8)	Wdr13	WD repeat domain 13	91.9248	74.911	-17.0177167610185
chrX.134590801.134590900	intron (NM_013463, intron 6 of 6)	Rpl36a	ribosomal protein L36A	65.1495	48.114	-17.0383076043453
chrX.110281401.110281500	Intergenic	Gm7134	kinesin family member 18B pseudogene	74.2981	57.2587	-17.041816133527
chrX.155306101.155306200	Intergenic	Prdx4	peroxiredoxin 4	86.7353	69.687	-17.0439308715415
chrX.36990901.36991000	Intergenic	2023-09-06	septin 6	61.0818	44.0373	-17.0457349838793
chrX.52962201.52962300	Intergenic	Hprt	hypoxanthine guanine phosphoribosyl transferase	87.6259	70.5657	-17.0617437386975
chrX.134489001.134489100	Intergenic	Taf7l	TATA-box binding protein associated factor 7 like	65.4148	48.3496	-17.0676691729323
chrX.8191401.8191500	intron (NM_007898, intron 1 of 4)	Ebp	phenylalkylamine Ca2+ antagonist (emopamil) binding protein	88.6274	71.5532	-17.0738682791306
chrX.74261001.74261100	Intergenic	Emd	emerin	90.0005	72.9231	-17.0758122743682
chrX.73039801.73039900	Intergenic	Pnma5	paraneoplastic antigen family 5	60.0566	42.9713	-17.0864214877001
chrX.47934501.47934600	intron (NM_177215, intron 9 of 23)	Ocrl	OCRL, inositol polyphosphate-5-phosphatase	74.2607	57.1699	-17.0882238820448
chrX.105725101.105725200	Intergenic	Fgf16	fibroblast growth factor 16	65.2436	48.1381	-17.103105894611
chrX.134583001.134583100	promoter-TSS (NM_013482)	Btk	Bruton agammaglobulinemia tyrosine kinase	46.3244	29.205	-17.1199914371225
chrX.36988201.36988300	intron (NM_001177323, intron 1 of 9)	2023-09-06	septin 6	60.2325	43.1051	-17.1244392250957
chrX.8047201.8047300	Intergenic	Suv39h1	suppressor of variegation 3-9 1	71.6605	54.5371	-17.1259326776794
chrX.12886801.12886900	Intergenic	AA414768	expressed sequence AA414768	34.5267	17.3932	-17.1325051759834
chrX.152962301.152962400	Intergenic	Usp51	ubiquitin specific protease 51	63.7047	46.5336	-17.1747717990492
chrX.103819601.103819700	intron (NM_009197, intron 1 of 5)	Slc16a2	solute carrier family 16 (monocarboxylic acid transporters), member 2	53.5114	36.3364	-17.1771771771772
chrX.157493001.157493100	promoter-TSS (NM_009214)	Sms	spermine synthase	57.7235	40.5445	-17.1791646283225
chrX.20339401.20339500	Intergenic	Rp2	retinitis pigmentosa 2 homolog	66.3288	49.1301	-17.2023949467877
chrX.20339601.20339700	Intergenic	Rp2	retinitis pigmentosa 2 homolog	76.6002	59.3976	-17.2077068351131
chrX.140799601.140799700	Intergenic	Tex13b	testis expressed 13B	80.0453	62.8176	-17.2275134084549
chrX.11901901.11902000	Intergenic	Bcor	BCL6 interacting corepressor	79.2352	61.9998	-17.2355753534972
chrX.74694101.74694200	Intergenic	Gm6890	predicted gene 6890	57.7579	40.5301	-17.243548559803
chrX.100468401.100468500	Intergenic	Awat2	acyl-CoA wax alcohol acyltransferase 2	66.8391	49.5712	-17.2667286656924
chrX.102802701.102802800	promoter-TSS (NM_001142690)	Dmrtc1c2	DMRT-like family C1c2	74.7091	57.3725	-17.3387682211511
chrX.134489201.134489300	Intergenic	Taf7l	TATA-box binding protein associated factor 7 like	74.4736	57.1326	-17.3419778242346
chrX.135827801.135827900	Intergenic	Gprasp2	G protein-coupled receptor associated sorting protein 2	68.629	51.2753	-17.3500787176184
chrX.101308701.101308800	intron (NM_172932, intron 3 of 6)	Nlgn3	neuroligin 3	77.2567	59.9004	-17.3507486061517
chrX.103734701.103734800	intron (NM_009197, intron 1 of 5)	Slc16a2	solute carrier family 16 (monocarboxylic acid transporters), member 2	93.5739	76.213	-17.3552123552124
chrX.101381801.101381900	promoter-TSS (NM_001302498)	Gjb1	gap junction protein, beta 1	77.9163	60.5579	-17.3582497382166
chrX.100429701.100429800	exon (NM_001163191, exon 1 of 1)	Otud6a	OTU domain containing 6A	94.8313	77.4719	-17.3589332016298
chrX.23696601.23696700	intron (NM_175180, intron 1 of 19)	Wdr44	WD repeat domain 44	64.9528	47.5857	-17.3726706413924
chrX.103358001.103358100	intron (NM_009767, intron 1 of 5)	Chic1	cysteine-rich hydrophobic domain 1	74.7321	57.3573	-17.3748952981235
chrX.56448101.56448200	Intergenic	Ints6l	integrator complex subunit 6 like	73.2826	55.8723	-17.4094268750757
chrX.160413301.160413400	intron (NM_001079847, intron 1 of 26)	Adgrg2	adhesion G protein-coupled receptor G2	55.9863	38.5794	-17.4104377451993
chrX.74303501.74303600	exon (NM_018794, exon 9 of 10)	Gdi1	guanosine diphosphate (GDP) dissociation inhibitor 1	66.7211	49.3058	-17.4140075553462
chrX.75723701.75723800	Intergenic	4933407K13Rik	RIKEN cDNA 4933407K13 gene	56.1537	38.7142	-17.4382716049383
chrX.155151101.155151200	Intergenic	Cldn34b2	claudin 34B2	74.0811	56.6352	-17.4473284459415
chrX.155278501.155278600	intron (NM_019736, intron 5 of 14)	Acot9	acyl-CoA thioesterase 9	53.8215	36.3621	-17.4545454545455
chrX.94827801.94827900	Intergenic	Zxda	zinc finger, X-linked, duplicated A	80.3763	62.9096	-17.4672531769306
chrX.159876501.159876600	intron (NM_001135728, intron 2 of 12)	Sh3kbp1	SH3-domain kinase binding protein 1	91.5136	74.0437	-17.4701244928326
chrX.52366001.52366100	intron (NM_016697, intron 5 of 7)	Mir6384	microRNA 6384	89.1405	71.6692	-17.4761904761905
chrX.11753101.11753200	Intergenic	Bcor	BCL6 interacting corepressor	57.4314	39.9536	-17.4770752895753
chrX.13348901.13349000	Intergenic	Ddx3x	DEAD/H (Asp-Glu-Ala-Asp/His) box polypeptide 3, X-linked	87.3457	69.7713	-17.5746820467317
chrX.36952801.36952900	intron (NM_001359142, intron 3 of 10)	2023-09-06	septin 6	48.9388	31.3578	-17.5802380093761
chrX.12767401.12767500	intron (NR_045852, intron 1 of 4)	Gm14634	predicted gene 14634	42.3081	24.721	-17.5854700854701
chrX.73822901.73823000	intron (NM_001029868, intron 1 of 7)	Pdzd4	PDZ domain containing 4	70.1136	52.4917	-17.6222739070348
chrX.8239101.8239200	3' UTR (NM_001290430, exon 13 of 13)	Ftsj1	FtsJ RNA methyltransferase homolog 1 (E. coli)	64.1184	46.4856	-17.6347473671755
chrX.102802801.102802900	promoter-TSS (NM_001142690)	Dmrtc1c2	DMRT-like family C1c2	80.0011	62.3614	-17.6395534290271
chrX.159837301.159837400	intron (NM_021389, intron 5 of 16)	Sh3kbp1	SH3-domain kinase binding protein 1	77.1735	59.5219	-17.6501035196687
chrX.11996601.11996700	Intergenic	Bcor	BCL6 interacting corepressor	65.5044	47.8445	-17.6590483827854
chrX.78584501.78584600	promoter-TSS (NM_001164275)	Prrg1	proline rich Gla (G-carboxyglutamic acid) 1	84.1755	66.5114	-17.6634537219835
chrX.102467501.102467600	intron (NM_001313742, intron 4 of 7)	Hdac8	histone deacetylase 8	68.3178	50.6437	-17.6754493967003
chrX.8126101.8126200	exon (NM_026137, exon 8 of 9)	Wdr13	WD repeat domain 13	81.8168	64.1309	-17.6904176904177
chrX.57115601.57115700	Intergenic	Vgll1	vestigial like family member 1	66.226	48.525	-17.6967530533214
chrX.144336201.144336300	non-coding (NR_037145, exon 4 of 27)	Alg13	asparagine-linked glycosylation 13	65.8266	48.1171	-17.7091757204974
chrX.159647701.159647800	intron (NM_001135727, intron 1 of 17)	Sh3kbp1	SH3-domain kinase binding protein 1	47.0031	29.294	-17.7125153531687
chrX.74331201.74331300	exon (NM_008883, exon 2 of 33)	Plxna3	plexin A3	68.1628	50.4303	-17.7342897024476
chrX.130205101.130205200	intron (NM_172493, intron 23 of 26)	Diaph2	diaphanous related formin 2	49.4324	31.6944	-17.7373501023691
chrX.164322801.164322900	intron (NM_001301402, intron 4 of 8)	Vegfd	vascular endothelial growth factor D	74.8276	57.0765	-17.7484765853251
chrX.52772701.52772800	Intergenic	Ccdc160	coiled-coil domain containing 160	71.1618	53.3622	-17.7928916600262
chrX.12130001.12130100	intron (NM_001168321, intron 1 of 13)	Bcor	BCL6 interacting corepressor	60.473	42.667	-17.8096879262181
chrX.12067401.12067500	intron (NM_001168321, intron 1 of 13)	Bcor	BCL6 interacting corepressor	32.4453	14.6195	-17.8288683113027
chrX.101451801.101451900	intron (NM_013712, intron 6 of 10)	Itgb1bp2	integrin beta 1 binding protein 2	85.8636	68.024	-17.8406185315963
chrX.153403701.153403800	Intergenic	Klf8	Kruppel-like factor 8	69.8015	51.9478	-17.8539282499679
chrX.130551801.130551900	Intergenic	Diaph2	diaphanous related formin 2	61.7369	43.862	-17.875044754744
chrX.73898101.73898200	exon (NM_001162423, exon 13 of 22)	Avpr2	arginine vasopressin receptor 2	75.0023	57.0873	-17.911877394636
chrX.101307201.101307300	intron (NM_172932, intron 3 of 6)	Nlgn3	neuroligin 3	77.6353	59.6963	-17.9401611047181
chrX.99472401.99472500	Intergenic	Pja1	praja ring finger ubiquitin ligase 1	73.8456	55.9067	-17.9414951245937
chrX.48142001.48142100	Intergenic	Sash3	SAM and SH3 domain containing 3	70.5103	52.5663	-17.9431598116111
chrX.48127501.48127600	intron (NM_001289729, intron 14 of 20)	Xpnpep2	X-prolyl aminopeptidase (aminopeptidase P) 2, membrane-bound	71.4914	53.48	-18.0089685847607
chrX.73265101.73265200	intron (NM_011727, intron 1 of 8)	Xlr3c	X-linked lymphocyte-regulated 3C	81.5213	63.5038	-18.0180894953983
chrX.152341101.152341200	intron (NM_029836, intron 1 of 6)	Tspyl2	TSPY-like 2	84.9629	66.9449	-18.0183818092887
chrX.49102601.49102700	intron (NM_001271448, intron 2 of 14)	Enox2	ecto-NOX disulfide-thiol exchanger 2	85.1851	67.1508	-18.0328673043905
chrX.7367301.7367400	Intergenic	Usp27x	ubiquitin specific peptidase 27, X chromosome	56.7971	38.7663	-18.0328767123288
chrX.50619901.50620000	intron (NR_015505, intron 3 of 19)	Firre	functional intergenic repeating RNA element	41.4762	23.4303	-18.0463103841765
chrX.12129901.12130000	intron (NM_001168321, intron 1 of 13)	Bcor	BCL6 interacting corepressor	64.403	46.3313	-18.0675951717734
chrX.50580201.50580300	intron (NR_015505, intron 15 of 19)	Gm35612	predicted gene, 35612	36.6351	18.568	-18.0682625224548
chrX.140505501.140505600	Intergenic	Tsc22d3	TSC22 domain family, member 3	60.0719	42.0028	-18.068995680936
chrX.12002701.12002800	Intergenic	Bcor	BCL6 interacting corepressor	69.3012	51.2185	-18.0830884405477
chrX.162641201.162641300	intron (NR_038088, intron 4 of 5)	Reps2	RALBP1 associated Eps domain containing protein 2	72.1595	54.0751	-18.0965909090909
chrX.133937001.133937100	3' UTR (NM_001290718, exon 14 of 14)	Srpx2	sushi-repeat-containing protein, X-linked 2	62.4963	44.3821	-18.0970149253731
chrX.73265501.73265600	promoter-TSS (NM_011727)	Xlr3c	X-linked lymphocyte-regulated 3C	70.1699	52.038	-18.1318681318681
chrX.103357901.103358000	intron (NM_009767, intron 1 of 5)	Chic1	cysteine-rich hydrophobic domain 1	69.4619	51.3226	-18.1415013452385
chrX.48475501.48475600	intron (NM_001290364, intron 15 of 15)	Elf4	E74-like factor 4 (ets domain transcription factor)	74.9995	56.8421	-18.1573552024603
chrX.48141601.48141700	Intergenic	Sash3	SAM and SH3 domain containing 3	67.6273	49.468	-18.1600931391573
chrX.99560201.99560300	Intergenic	Pja1	praja ring finger ubiquitin ligase 1	69.1959	51.0181	-18.1760204081633
chrX.36207501.36207600	Intergenic	Zcchc12	zinc finger, CCHC domain containing 12	69.8585	51.6787	-18.1774837594612
chrX.81820901.81821000	Intergenic	4930595M18Rik	RIKEN cDNA 4930595M18 gene	39.9152	21.7086	-18.2036367743393
chrX.74303401.74303500	exon (NM_018794, exon 9 of 10)	Gdi1	guanosine diphosphate (GDP) dissociation inhibitor 1	78.5067	60.27	-18.2385180848296
chrX.50619801.50619900	intron (NR_015505, intron 3 of 19)	Firre	functional intergenic repeating RNA element	49.7494	31.5136	-18.2386387390777
chrX.134307401.134307500	promoter-TSS (NM_145924)	Cenpi	centromere protein I	59.7204	41.4801	-18.2431225437656
chrX.68692101.68692200	intron (NM_008031, intron 3 of 16)	Fmr1	fragile X mental retardation syndrome 1	53.5973	35.3354	-18.2643109540636
chrX.12170101.12170200	Intergenic	Bcor	BCL6 interacting corepressor	70.0564	51.7616	-18.2887700534759
chrX.143030501.143030600	Intergenic	Ammecr1	Alport syndrome, mental retardation, midface hypoplasia and elliptocytosis chromosomal region gene 1	55.6926	37.3595	-18.3274352765878
chrX.7725901.7726000	exon (NM_001290792, exon 5 of 11)	Praf2	PRA1 domain family 2	91.2583	72.9273	-18.3353066540374
chrX.48141701.48141800	Intergenic	Sash3	SAM and SH3 domain containing 3	80.7688	62.3812	-18.3891923815148
chrX.51219401.51219500	Intergenic	Mbnl3	muscleblind like splicing factor 3	72.5787	54.1683	-18.4095106186519
chrX.136340201.136340300	Intergenic	Bex3	brain expressed X-linked 3	67.4523	49.0248	-18.4252741856278
chrX.134583801.134583900	promoter-TSS (NM_013482)	Btk	Bruton agammaglobulinemia tyrosine kinase	75.6286	57.1424	-18.4821428571429
chrX.166168601.166168700	Intergenic	Gemin8	gem nuclear organelle associated protein 8	76.0866	57.59	-18.4994078836068
chrX.11983401.11983500	Intergenic	Bcor	BCL6 interacting corepressor	67.344	48.8467	-18.4999786077953
chrX.101334101.101334200	Intergenic	Nlgn3	neuroligin 3	79.0953	60.5759	-18.516954813211
chrX.8020501.8020600	Intergenic	Glod5	glyoxalase domain containing 5	91.9687	73.4458	-18.5244752360922
chrX.13039401.13039500	Intergenic	5730405O15Rik	RIKEN cDNA 5730405O15 gene	46.3417	27.8082	-18.5353409656546
chrX.41876601.41876700	intron (NM_001033422, intron 4 of 38)	Thoc2	THO complex 2	75.568	57.0232	-18.5461852022766
chrX.166386801.166386900	3' UTR (NM_001177961, exon 7 of 7)	Gpm6b	glycoprotein m6b	75.3594	56.8078	-18.5500063422527
chrX.104414301.104414400	promoter-TSS (NM_009592)	Abcb7	ATP-binding cassette, sub-family B (MDR/TAP), member 7	70.9428	52.3894	-18.552091878589
chrX.149022301.149022400	Intergenic	Ott	ovary testis transcribed	77.7767	59.2058	-18.5720016044926
chrX.74303301.74303400	intron (NM_001358380, intron 8 of 9)	Gdi1	guanosine diphosphate (GDP) dissociation inhibitor 1	72.727	54.146	-18.5816560853708
chrX.56608501.56608600	Intergenic	Slc9a6	solute carrier family 9 (sodium/hydrogen exchanger), member 6	58.3567	39.7672	-18.5886007415752
chrX.12153801.12153900	intron (NR_045434, intron 1 of 3)	Bcor	BCL6 interacting corepressor	47.8233	29.2334	-18.5911142789261
chrX.50576901.50577000	intron (NR_015505, intron 16 of 19)	Gm35612	predicted gene, 35612	39.7613	21.1487	-18.6120827395604
chrX.153244901.153245000	intron (NM_173780, intron 1 of 6)	Klf8	Kruppel-like factor 8	45.2646	26.6509	-18.6134117018434
chrX.74480401.74480500	intron (NM_001099305, intron 2 of 2)	Gm6880	predicted gene 6880	72.4374	53.8037	-18.632901319475
chrX.152341201.152341300	intron (NM_029836, intron 1 of 6)	Tspyl2	TSPY-like 2	68.9293	50.2981	-18.6343833979531
chrX.145602101.145602200	Intergenic	Amot	angiomotin	74.0279	55.393	-18.6406731794473
chrX.140492301.140492400	Intergenic	Prps1	phosphoribosyl pyrophosphate synthetase 1	62.6516	43.9621	-18.6517176119745
chrX.101768701.101768800	Intergenic	8030474K03Rik	RIKEN cDNA 8030474K03 gene	84.7869	66.126	-18.6579859975136
chrX.7774701.7774800	3' UTR (NM_001271491, exon 9 of 9)	Tfe3	transcription factor E3	56.6154	37.9296	-18.682722130998
chrX.94831401.94831500	Intergenic	Zxda	zinc finger, X-linked, duplicated A	64.5169	45.8361	-18.6827956989247
chrX.7971201.7971300	Intergenic	Gata1	GATA binding protein 1	79.4821	60.7985	-18.683010009744
chrX.140936401.140936500	intron (NM_001359143, intron 7 of 7)	Vsig1	V-set and immunoglobulin domain containing 1	62.161	43.4778	-18.6839012925969
chrX.159648801.159648900	intron (NM_001135727, intron 1 of 17)	Sh3kbp1	SH3-domain kinase binding protein 1	73.5298	54.8429	-18.6840509399636
chrX.134523701.134523800	Intergenic	Timm8a1	translocase of inner mitochondrial membrane 8A1	63.3032	44.5913	-18.7157698900456
chrX.60402301.60402400	intron (NM_001359002, intron 1 of 29)	Atp11c	ATPase, class VI, type 11C	60.2644	41.5295	-18.7335781564512
chrX.36207401.36207500	Intergenic	Zcchc12	zinc finger, CCHC domain containing 12	83.6016	64.8498	-18.750401235184
chrX.36775501.36775600	exon (NM_001085497, exon 4 of 5)	Slc25a5	solute carrier family 25 (mitochondrial carrier, adenine nucleotide translocator), member 5	78.0472	59.2964	-18.7539086929331
chrX.48141901.48142000	Intergenic	Sash3	SAM and SH3 domain containing 3	70.1875	51.3888	-18.8003596159212
chrX.149729001.149729100	Intergenic	Gm15127	predicted gene 15127	73.278	54.4694	-18.806007599111
chrX.152007901.152008000	intron (NM_025660, intron 3 of 7)	Hsd17b10	hydroxysteroid (17-beta) dehydrogenase 10	70.6514	51.8268	-18.8260869565217
chrX.75723801.75723900	Intergenic	4933407K13Rik	RIKEN cDNA 4933407K13 gene	53.7826	34.9391	-18.8451618271071
chrX.101319401.101319500	exon (NM_172932, exon 7 of 7)	Nlgn3	neuroligin 3	69.0785	50.2186	-18.8560409037029
chrX.56456801.56456900	intron (NM_172779, intron 2 of 16)	Ints6l	integrator complex subunit 6 like	60.9771	42.1567	-18.8690553025134
chrX.13014501.13014600	Intergenic	5730405O15Rik	RIKEN cDNA 5730405O15 gene	75.1084	56.2263	-18.8807966032547
chrX.112418401.112418500	Intergenic	Satl1	spermidine/spermine N1-acetyl transferase-like 1	58.8055	39.912	-18.8927507447865
chrX.7964801.7964900	intron (NM_008089, intron 1 of 5)	Gata1	GATA binding protein 1	60.5089	41.6118	-18.8988158850938
chrX.74408401.74408500	intron (NM_001161424, intron 1 of 9)	Ikbkg	inhibitor of kappaB kinase gamma	47.4278	28.5241	-18.9050814956855
chrX.7652601.7652700	3' UTR (NM_009305, exon 7 of 7)	Prickle3	prickle planar cell polarity protein 3	82.7852	63.8765	-18.9146297568797
chrX.153361501.153361600	intron (NM_001357183, intron 3 of 7)	Klf8	Kruppel-like factor 8	65.8479	46.9196	-18.9278496422767
chrX.164398901.164399000	intron (NM_010216, intron 5 of 6)	Piga	phosphatidylinositol glycan anchor biosynthesis, class A	96.742	77.7775	-18.9613526570048
chrX.75474501.75474600	Intergenic	Vbp1	von Hippel-Lindau binding protein 1	68.8256	49.8541	-18.9742788836963
chrX.155305901.155306000	Intergenic	Prdx4	peroxiredoxin 4	82.6552	63.6679	-18.9829829495664
chrX.73265301.73265400	promoter-TSS (NM_011727)	Xlr3c	X-linked lymphocyte-regulated 3C	70.1234	51.1383	-18.9838556505223
chrX.71559601.71559700	intron (NM_001293624, intron 4 of 4)	Hmgb3	high mobility group box 3	75.6113	56.6154	-18.9943714821764
chrX.152341301.152341400	intron (NM_029836, intron 1 of 6)	Tspyl2	TSPY-like 2	60.1152	41.1044	-19.0091567035867
chrX.9038101.9038200	Intergenic	Fthl17e	ferritin, heavy polypeptide-like 17, member E	90.4117	71.3983	-19.013109441744
chrX.11808301.11808400	Intergenic	Bcor	BCL6 interacting corepressor	72.5214	53.4864	-19.0341504294993
chrX.99808301.99808400	Intergenic	Tmem28	transmembrane protein 28	49.9994	30.9617	-19.0376569037657
chrX.51084801.51084900	Intergenic	Rap2c	RAP2C, member of RAS oncogene family	74.4004	55.3359	-19.0628835992955
chrX.139813501.139813600	Intergenic	Cldn2	claudin 2	66.9408	47.8463	-19.0922085911772
chrX.51219301.51219400	Intergenic	Mbnl3	muscleblind like splicing factor 3	81.9462	62.8901	-19.0972222222222
chrX.93884001.93884100	Intergenic	Pdk3	pyruvate dehydrogenase kinase, isoenzyme 3	82.5499	63.4987	-19.0985589207236
chrX.52963001.52963100	Intergenic	Hprt	hypoxanthine guanine phosphoribosyl transferase	49.2182	30.1196	-19.1017909356725
chrX.99560001.99560100	Intergenic	Pja1	praja ring finger ubiquitin ligase 1	72.4352	53.3336	-19.1025641025641
chrX.37220301.37220400	intron (NM_001025084, intron 1 of 4)	Rhox1	reproductive homeobox 1	68.1691	49.0647	-19.1042121432614
chrX.13245201.13245300	intron (NR_045429, intron 1 of 2)	2010308F09Rik	RIKEN cDNA 2010308F09 gene	58.4807	39.3691	-19.1143267651888
chrX.100476101.100476200	Intergenic	Igbp1	immunoglobulin (CD79A) binding protein 1	53.0545	33.9018	-19.1355401300153
chrX.99455601.99455700	Intergenic	Gm14812	predicted gene 14812	64.7652	45.6245	-19.1407234991756
chrX.93922001.93922100	Intergenic	AU015836	expressed sequence AU015836	91.4692	72.3158	-19.1541585132735
chrX.12767701.12767800	intron (NR_045852, intron 1 of 4)	Gm14634	predicted gene 14634	83.893	64.7319	-19.1639352791218
chrX.11912801.11912900	Intergenic	Bcor	BCL6 interacting corepressor	75.1491	55.9721	-19.175232748349
chrX.8852601.8852700	Intergenic	Gm6592	predicted gene 6592	90.8201	71.6352	-19.1817111459969
chrX.55860201.55860300	Intergenic	3830403N18Rik	RIKEN cDNA 3830403N18 gene	59.0023	39.825	-19.1850760922926
chrX.7965001.7965100	intron (NM_008089, intron 1 of 5)	Gata1	GATA binding protein 1	73.9224	54.7372	-19.1872085276482
chrX.36740801.36740900	Intergenic	Slc25a43	solute carrier family 25, member 43	65.1236	45.9311	-19.1958178620285
chrX.12126801.12126900	intron (NM_001168321, intron 1 of 13)	Bcor	BCL6 interacting corepressor	52.8921	33.642	-19.2505866748291
chrX.13495101.13495200	Intergenic	Nyx	nyctalopin	49.596	30.324	-19.2689053410894
chrX.17776901.17777000	Intergenic	Fundc1	FUN14 domain containing 1	77.5416	58.2689	-19.2744523302931
chrX.140799501.140799600	Intergenic	Tex13b	testis expressed 13B	76.1666	56.8793	-19.2866415205251
chrX.94548501.94548600	Intergenic	Maged1	melanoma antigen, family D, 1	63.8178	44.5301	-19.2907935905945
chrX.7971701.7971800	Intergenic	Gata1	GATA binding protein 1	69.7616	50.4623	-19.2968769247193
chrX.52962901.52963000	Intergenic	Hprt	hypoxanthine guanine phosphoribosyl transferase	81.379	62.0776	-19.2978665332302
chrX.20391701.20391800	intron (NM_001290643, intron 3 of 5)	Rp2	retinitis pigmentosa 2 homolog	71.4788	52.1755	-19.3062313608539
chrX.23695701.23695800	intron (NM_175180, intron 1 of 19)	Wdr44	WD repeat domain 44	69.5864	50.2774	-19.3091103705403
chrX.94018801.94018900	Intergenic	AU015836	expressed sequence AU015836	64.6766	45.3684	-19.3092047748478
chrX.75738701.75738800	intron (NR_029443, intron 6 of 8)	4933407K13Rik	RIKEN cDNA 4933407K13 gene	88.3008	68.9858	-19.312981403584
chrX.167029201.167029300	Intergenic	Gm8817	predicted gene 8817	76.6391	57.3006	-19.3393393393393
chrX.12004001.12004100	Intergenic	Bcor	BCL6 interacting corepressor	82.6541	63.2837	-19.3680370699004
chrX.99522101.99522200	Intergenic	Pja1	praja ring finger ubiquitin ligase 1	57.4267	38.036	-19.3917616126205
chrX.11996701.11996800	Intergenic	Bcor	BCL6 interacting corepressor	69.0912	49.7001	-19.3939393939394
chrX.105725401.105725500	Intergenic	Fgf16	fibroblast growth factor 16	80.7692	61.3737	-19.3973896139961
chrX.139785201.139785300	Intergenic	Ripply1	ripply transcriptional repressor 1	83.6332	64.2306	-19.4027869940279
chrX.99152501.99152600	Intergenic	Efnb1	ephrin B1	43.0317	23.6212	-19.4122125780417
chrX.101307101.101307200	intron (NM_172932, intron 3 of 6)	Nlgn3	neuroligin 3	91.9128	72.4882	-19.4233398727781
chrX.7652401.7652500	3' UTR (NM_009305, exon 7 of 7)	Prickle3	prickle planar cell polarity protein 3	85.4125	65.9898	-19.4302721088435
chrX.74331301.74331400	exon (NM_008883, exon 2 of 33)	Plxna3	plexin A3	67.9219	48.4821	-19.4447985721571
chrX.12273801.12273900	Intergenic	Gm14635	predicted gene 14635	69.0816	49.626	-19.4553117794957
chrX.19831001.19831100	Intergenic	Chst7	carbohydrate (N-acetylglucosamino) sulfotransferase 7	78.0246	58.5726	-19.4567404426559
chrX.153008801.153008900	exon (NM_001137547, exon 2 of 2)	Usp51	ubiquitin specific protease 51	59.4249	39.9622	-19.4617525403185
chrX.73039901.73040000	Intergenic	Pnma5	paraneoplastic antigen family 5	41.7163	22.2243	-19.4920634920635
chrX.36740101.36740200	Intergenic	Slc25a43	solute carrier family 25, member 43	88.2343	68.7434	-19.4925028835063
chrX.159647801.159647900	intron (NM_001135727, intron 1 of 17)	Sh3kbp1	SH3-domain kinase binding protein 1	74.9975	55.4979	-19.5026178010471
chrX.12286301.12286400	Intergenic	Gm14635	predicted gene 14635	77.1648	57.6519	-19.5122159868601
chrX.38121601.38121700	exon (NM_001185002, exon 1 of 3)	Rhox13	reproductive homeobox 13	69.5738	50.0563	-19.5204140310523
chrX.7971001.7971100	Intergenic	Gata1	GATA binding protein 1	57.6815	38.1544	-19.5244479220138
chrX.74261301.74261400	Intergenic	Emd	emerin	83.2237	63.6952	-19.530738152435
chrX.36904601.36904700	Intergenic	Nkrf	NF-kappaB repressing factor	70.9308	51.3824	-19.5413436692507
chrX.73421801.73421900	exon (NM_009566, exon 6 of 6)	Zfp92	zinc finger protein 92	69.2532	49.6991	-19.551869462767
chrX.101768401.101768500	Intergenic	8030474K03Rik	RIKEN cDNA 8030474K03 gene	95.1623	75.5845	-19.5768747381651
chrX.35952101.35952200	intron (NM_001009947, intron 6 of 52)	Dock11	dedicator of cytokinesis 11	64.9773	45.3873	-19.5888320316007
chrX.99326801.99326900	Intergenic	Gm14812	predicted gene 14812	85.2437	65.6456	-19.597335448771
chrX.37245101.37245200	intron (NM_029203, intron 1 of 3)	Rhox2a	reproductive homeobox 2A	75.6869	56.0789	-19.6049353245707
chrX.74244101.74244200	intron (NM_001290421, intron 1 of 46)	Flna	filamin, alpha	63.2107	43.574	-19.6370162387472
chrX.167029501.167029600	Intergenic	Gm8817	predicted gene 8817	75.4411	55.7987	-19.6449417727286
chrX.94789801.94789900	Intergenic	Zxda	zinc finger, X-linked, duplicated A	89.4541	69.7854	-19.6670287433155
chrX.73265401.73265500	promoter-TSS (NM_011727)	Xlr3c	X-linked lymphocyte-regulated 3C	75.3971	55.7258	-19.67043034715
chrX.99044201.99044300	intron (NM_199018, intron 1 of 13)	Stard8	START domain containing 8	54.6723	34.9924	-19.678559710418
chrX.94023801.94023900	Intergenic	AU015836	expressed sequence AU015836	92.8213	73.1423	-19.6813522340056
chrX.12286101.12286200	Intergenic	Gm14635	predicted gene 14635	75.2637	55.5806	-19.6837587531059
chrX.93958801.93958900	Intergenic	AU015836	expressed sequence AU015836	36.0031	16.3048	-19.695652173913
chrX.103829701.103829800	Intergenic	Slc16a2	solute carrier family 16 (monocarboxylic acid transporters), member 2	58.4179	38.707	-19.7061641648036
chrX.11998601.11998700	Intergenic	Bcor	BCL6 interacting corepressor	48.8982	29.1947	-19.708552317248
chrX.48475701.48475800	exon (NM_012019, exon 15 of 16)	Elf4	E74-like factor 4 (ets domain transcription factor)	78.9187	59.1813	-19.7401749575663
chrX.50603001.50603100	intron (NR_015505, intron 8 of 19)	Firre	functional intergenic repeating RNA element	40.9271	21.1682	-19.7613203281442
chrX.162704401.162704500	intron (NR_038088, intron 4 of 5)	Gm15201	predicted gene 15201	51.1557	31.3816	-19.7730906407576
chrX.159876401.159876500	intron (NM_001135728, intron 2 of 12)	Sh3kbp1	SH3-domain kinase binding protein 1	80.0778	60.3016	-19.7766174623116
chrX.94540201.94540300	exon (NM_019791, exon 3 of 13)	Maged1	melanoma antigen, family D, 1	72.162	52.381	-19.7781385281385
chrX.153403501.153403600	Intergenic	Klf8	Kruppel-like factor 8	66.5023	46.7189	-19.7818532818533
chrX.159995901.159996000	intron (NM_001163085, intron 1 of 28)	Map3k15	mitogen-activated protein kinase kinase kinase 15	65.9098	46.1029	-19.808570978415
chrX.73671101.73671200	Intergenic	Slc6a8	solute carrier family 6 (neurotransmitter transporter, creatine), member 8	93.8533	73.9825	-19.8687191789951
chrX.12004401.12004500	Intergenic	Bcor	BCL6 interacting corepressor	58.0847	38.2017	-19.8850745713542
chrX.142679301.142679400	promoter-TSS (NM_001358725)	Tmem164	transmembrane protein 164	46.6671	26.7794	-19.8884239888424
chrX.71430501.71430600	intron (NM_001199349, intron 6 of 9)	Cd99l2	CD99 antigen-like 2	83.5352	63.6342	-19.90022172949
chrX.48496601.48496700	intron (NM_001290364, intron 5 of 15)	Aifm1	apoptosis-inducing factor, mitochondrion-associated 1	84.3995	64.4732	-19.9263157894737
chrX.137162901.137163000	Intergenic	Esx1	extraembryonic, spermatogenesis, homeobox 1	66.0477	46.1092	-19.9556327160494
chrX.94790001.94790100	Intergenic	Zxda	zinc finger, X-linked, duplicated A	76.8223	56.8607	-19.9584469549409
chrX.71474301.71474400	intron (NM_001199349, intron 1 of 9)	Cd99l2	CD99 antigen-like 2	50.9301	30.9707	-19.9615277649022
chrX.102733301.102733400	Intergenic	Dmrtc1b	DMRT-like family C1b	73.1455	53.1704	-19.9727147899982
chrX.50614301.50614400	intron (NR_015505, intron 4 of 19)	Firre	functional intergenic repeating RNA element	32.2097	12.2243	-19.9858331323849
chrX.53099501.53099600	intron (NM_001357802, intron 1 of 2)	Plac1	placental specific protein 1	71.7953	51.7972	-20
chrX.134261201.134261300	intron (NM_001167994, intron 7 of 13)	Trmt2b	TRM2 tRNA methyltransferase 2B	62.9888	42.9879	-20.0012335124782
chrX.50619701.50619800	intron (NR_015505, intron 3 of 19)	Firre	functional intergenic repeating RNA element	76.8779	56.8571	-20.0258208385904
chrX.50581101.50581200	intron (NR_015505, intron 14 of 19)	Gm35612	predicted gene, 35612	78.2315	58.1986	-20.0296499030676
chrX.52999001.52999100	intron (NM_013556, intron 1 of 8)	Hprt	hypoxanthine guanine phosphoribosyl transferase	65.2601	45.2219	-20.038295038295
chrX.37245001.37245100	promoter-TSS (NM_001310503)	Rhox2a	reproductive homeobox 2A	78.7699	58.7259	-20.0484711482554
chrX.96144901.96145000	intron (NM_010833, intron 2 of 12)	Msn	moesin	54.8096	34.7573	-20.0498575498576
chrX.99044101.99044200	intron (NM_199018, intron 1 of 13)	Stard8	START domain containing 8	48.3669	28.2842	-20.0755777867027
chrX.9221101.9221200	intron (NM_173414, intron 1 of 4)	Lancl3	LanC lantibiotic synthetase component C-like 3 (bacterial)	91.9739	71.8529	-20.1145154945583
chrX.142808801.142808900	intron (NR_152447, intron 5 of 8)	Mir652	microRNA 652	78.6722	58.5161	-20.1286819845222
chrX.169299901.169300000	intron (NR_109847, intron 12 of 14)	Hccs	holocytochrome c synthetase	64.667	44.5395	-20.130279092365
chrX.13311401.13311500	Intergenic	Ddx3x	DEAD/H (Asp-Glu-Ala-Asp/His) box polypeptide 3, X-linked	71.0085	50.8659	-20.1413513382232
chrX.7965101.7965200	intron (NM_008089, intron 1 of 5)	Gata1	GATA binding protein 1	89.2693	69.1253	-20.144509650938
chrX.100409101.100409200	intron (NM_001290395, intron 2 of 7)	Awat2	acyl-CoA wax alcohol acyltransferase 2	64.3129	44.1492	-20.1616787065704
chrX.142097301.142097400	exon (NM_001007576, exon 16 of 20)	Gucy2f	guanylate cyclase 2f	55.1284	34.9488	-20.1767488175255
chrX.52074101.52074200	intron (NM_008150, intron 3 of 8)	Gpc4	glypican 4	81.816	61.6234	-20.2044898866415
chrX.12560701.12560800	Intergenic	Atp6ap2	ATPase, H+ transporting, lysosomal accessory protein 2	72.4646	52.2462	-20.2188701567583
chrX.136745001.136745100	intron (NR_033324, intron 1 of 9)	Morf4l2	mortality factor 4 like 2	61.6871	41.4421	-20.2491057329767
chrX.50560601.50560700	intron (NR_131207, intron 2 of 2)	Gm35612	predicted gene, 35612	85.6468	65.3777	-20.2665707380966
chrX.11901701.11901800	Intergenic	Bcor	BCL6 interacting corepressor	82.3721	62.0903	-20.2803370493482
chrX.137424601.137424700	Intergenic	Il1rapl2	interleukin 1 receptor accessory protein-like 2	59.8788	39.5933	-20.2884027862642
chrX.20578901.20579000	Intergenic	Rgn	regucalcin	86.6854	66.3916	-20.2940316132737
chrX.7910601.7910700	Intergenic	Pcsk1n	proprotein convertase subtilisin/kexin type 1 inhibitor	60.1257	39.822	-20.3023401050659
chrX.161962901.161963000	intron (NM_001290526, intron 1 of 8)	Nhs	NHS actin remodeling regulator	56.816	36.5108	-20.305023923445
chrX.8663801.8663900	Intergenic	Ssxb8	synovial sarcoma, X member B8	74.0114	53.7024	-20.3075957313245
chrX.51058601.51058700	Intergenic	Rap2c	RAP2C, member of RAS oncogene family	77.2	56.8847	-20.3147199756294
chrX.74261201.74261300	Intergenic	Emd	emerin	82.1416	61.821	-20.3207313294081
chrX.56611601.56611700	intron (NM_172780, intron 1 of 15)	Slc9a6	solute carrier family 9 (sodium/hydrogen exchanger), member 6	60.9938	40.6716	-20.322275492873
chrX.159704501.159704600	intron (NM_001135727, intron 2 of 17)	Sh3kbp1	SH3-domain kinase binding protein 1	45.0022	24.6727	-20.3246753246753
chrX.7971101.7971200	Intergenic	Gata1	GATA binding protein 1	81.8171	61.48	-20.3367003367003
chrX.8663701.8663800	Intergenic	Ssxb8	synovial sarcoma, X member B8	49.4861	29.1527	-20.3385044054522
chrX.51085501.51085600	Intergenic	Rap2c	RAP2C, member of RAS oncogene family	60.1651	39.8208	-20.3456158222973
chrX.102791001.102791100	promoter-TSS (NR_027707)	Gm5166	DMRT-like family pseudogene	46.1563	25.803	-20.3528343494617
chrX.12122601.12122700	intron (NM_001168321, intron 1 of 13)	Bcor	BCL6 interacting corepressor	67.3926	47.0371	-20.3557312252964
chrX.95970001.95970100	Intergenic	Las1l	LAS1-like (S. cerevisiae)	79.9254	59.5561	-20.3688638540197
chrX.140084901.140085000	intron (NM_177921, intron 5 of 6)	Pih1h3b	PIH1 domain containing 3B	82.6081	62.2324	-20.3769359955215
chrX.12828001.12828100	Intergenic	Gm14634	predicted gene 14634	83.5385	63.132	-20.4029448128583
chrX.101382301.101382400	intron (NM_001302498, intron 1 of 1)	Gjb1	gap junction protein, beta 1	54.9954	34.5899	-20.4029572768533
chrX.50842501.50842600	intron (NM_133729, intron 2 of 11)	Stk26	serine/threonine kinase 26	55.5236	35.1143	-20.4070888591811
chrX.26607901.26608000	Intergenic	Slx	Sycp3 like X-linked	35.5941	15.1754	-20.4146489104116
chrX.50620101.50620200	intron (NR_015505, intron 3 of 19)	Firre	functional intergenic repeating RNA element	37.7462	17.3178	-20.4265446015805
chrX.7926901.7927000	intron (NM_181548, intron 1 of 1)	Eras	ES cell-expressed Ras	53.1918	32.7481	-20.4429513500062
chrX.155305001.155305100	Intergenic	Prdx4	peroxiredoxin 4	70.6638	50.2182	-20.4502164502165
chrX.151165601.151165700	Intergenic	Wnk3	WNK lysine deficient protein kinase 3	88.7219	68.2381	-20.4865103936311
chrX.12045701.12045800	intron (NM_029510, intron 10 of 14)	Bcor	BCL6 interacting corepressor	86.7672	66.2726	-20.4901960784314
chrX.152203201.152203300	intron (NM_001005475, intron 3 of 13)	Iqsec2	IQ motif and Sec7 domain 2	81.9433	61.4388	-20.5048557554984
chrX.151912501.151912600	promoter-TSS (NR_029753)	Mirlet7f-2	microRNA let7f-2	74.3377	53.8212	-20.512753774076
chrX.11696701.11696800	Intergenic	H2al1j	H2A histone family member L1J	55.6374	35.1211	-20.5193714045661
chrX.9273901.9274000	intron (NM_023500, intron 1 of 2)	Xk	X-linked Kx blood group	71.7963	51.2787	-20.5209864445533
chrX.36762901.36763000	intron (NR_075096, intron 4 of 5)	Slc25a43	solute carrier family 25, member 43	59.7928	39.2589	-20.5365200032815
chrX.160834701.160834800	exon (NM_001024624, exon 12 of 19)	Rs1	retinoschisis (X-linked, juvenile) 1 (human)	70.0627	49.5142	-20.5453171327248
chrX.143012401.143012500	Intergenic	Ammecr1	Alport syndrome, mental retardation, midface hypoplasia and elliptocytosis chromosomal region gene 1	63.6113	43.0676	-20.5468720143692
chrX.11644601.11644700	Intergenic	H2al1j	H2A histone family member L1J	56.5765	36.0226	-20.5521998029388
chrX.50580301.50580400	intron (NR_015505, intron 15 of 19)	Gm35612	predicted gene, 35612	58.008	37.4376	-20.5704866957247
chrX.70826601.70826700	Intergenic	Mamld1	mastermind-like domain containing 1	68.1101	47.5221	-20.5841945538058
chrX.7367101.7367200	Intergenic	Usp27x	ubiquitin specific peptidase 27, X chromosome	40.0041	19.4145	-20.5882352941176
chrX.150133501.150133600	Intergenic	Gm15104	predicted gene 15104	61.3248	40.7115	-20.6145044002358
chrX.48475601.48475700	exon (NM_012019, exon 15 of 16)	Elf4	E74-like factor 4 (ets domain transcription factor)	82.3877	61.7488	-20.6376545151068
chrX.60922101.60922200	Intergenic	Gm38438	predicted gene, 38438	68.7121	48.0265	-20.6918675585847
chrX.152203401.152203500	intron (NM_001005475, intron 3 of 13)	Iqsec2	IQ motif and Sec7 domain 2	92.0028	71.2999	-20.6995515695067
chrX.12296301.12296400	Intergenic	Gm14635	predicted gene 14635	71.2344	50.5259	-20.7065609228551
chrX.73401201.73401300	Intergenic	Zfp92	zinc finger protein 92	75.8063	55.0931	-20.7121119902617
chrX.101087301.101087400	Intergenic	Slc7a3	solute carrier family 7 (cationic amino acid transporter, y+ system), member 3	70.7206	49.9984	-20.7207207207207
chrX.150466801.150466900	Intergenic	Tmem29	transmembrane protein 29	56.2276	35.5086	-20.7233382514281
chrX.7824801.7824900	exon (NM_008423, exon 1 of 6)	Kcnd1	potassium voltage-gated channel, Shal-related family, member 1	82.9246	62.204	-20.7244483159117
chrX.161972201.161972300	intron (NM_001290526, intron 1 of 8)	Nhs	NHS actin remodeling regulator	77.1422	56.3937	-20.7501630789302
chrX.94019301.94019400	Intergenic	AU015836	expressed sequence AU015836	80.2175	59.4669	-20.751063477156
chrX.50617001.50617100	intron (NR_015505, intron 3 of 19)	Firre	functional intergenic repeating RNA element	46.0935	25.3221	-20.7700221589111
chrX.11701401.11701500	Intergenic	H2al1j	H2A histone family member L1J	64.1963	43.4079	-20.7866781510192
chrX.73040201.73040300	Intergenic	Pnma5	paraneoplastic antigen family 5	68.0206	47.2058	-20.8121827411168
chrX.162650901.162651000	intron (NR_038088, intron 4 of 5)	Reps2	RALBP1 associated Eps domain containing protein 2	60.1854	39.3715	-20.8136509892517
chrX.99427201.99427300	intron (NR_033544, intron 6 of 6)	Gm14812	predicted gene 14812	93.1406	72.288	-20.8516375973207
chrX.102063101.102063200	intron (NM_001163610, intron 1 of 7)	Rtl5	retrotransposon Gag like 5	70.2869	49.4338	-20.860197277787
chrX.142578201.142578300	Intergenic	Tmem164	transmembrane protein 164	84.0662	63.1879	-20.8711578276796
chrX.7733201.7733300	exon (NM_207202, exon 10 of 10)	Praf2	PRA1 domain family 2	72.4656	51.5699	-20.8970716074371
chrX.52014901.52015000	Intergenic	1700080O16Rik	RIKEN cDNA 1700080O16 gene	63.7564	42.856	-20.9012464046021
chrX.20339801.20339900	Intergenic	Rp2	retinitis pigmentosa 2 homolog	59.4862	38.5757	-20.9104004609623
chrX.12494401.12494500	Intergenic	Atp6ap2	ATPase, H+ transporting, lysosomal accessory protein 2	82.3527	61.4353	-20.9167709637046
chrX.155306001.155306100	Intergenic	Prdx4	peroxiredoxin 4	87.1997	66.2832	-20.9187464342104
chrX.20354601.20354700	Intergenic	Rp2	retinitis pigmentosa 2 homolog	84.8821	63.9478	-20.9363525091799
chrX.161962401.161962500	intron (NM_001290526, intron 1 of 8)	Nhs	NHS actin remodeling regulator	65.9783	45.0277	-20.9489257239686
chrX.13326401.13326500	Intergenic	Ddx3x	DEAD/H (Asp-Glu-Ala-Asp/His) box polypeptide 3, X-linked	71.8947	50.9284	-20.9660568068615
chrX.7969901.7970000	Intergenic	Gata1	GATA binding protein 1	91.5399	70.5669	-20.973159394212
chrX.11696801.11696900	Intergenic	H2al1j	H2A histone family member L1J	86.8567	65.8746	-20.9760817155183
chrX.7969801.7969900	Intergenic	Gata1	GATA binding protein 1	62.9963	42.0203	-20.9773979220831
chrX.168676701.168676800	Intergenic	Msl3	MSL complex subunit 3	85.0757	64.0937	-20.9819627730075
chrX.169299501.169299600	intron (NR_109847, intron 12 of 14)	Hccs	holocytochrome c synthetase	61.7754	40.7744	-21.008547008547
chrX.12759301.12759400	intron (NM_001048208, intron 1 of 30)	Med14	mediator complex subunit 14	75.2764	54.2489	-21.0306735306735
chrX.160115901.160116000	exon (NM_001163085, exon 21 of 29)	Pdha1	pyruvate dehydrogenase E1 alpha 1	65.8815	44.848	-21.0315817209968
chrX.12086101.12086200	intron (NM_001168321, intron 1 of 13)	Bcor	BCL6 interacting corepressor	57.5761	36.5227	-21.05044977822
chrX.71474601.71474700	intron (NM_001199349, intron 1 of 9)	Cd99l2	CD99 antigen-like 2	85.7649	64.7036	-21.0580065359477
chrX.57115701.57115800	Intergenic	Vgll1	vestigial like family member 1	69.8085	48.7427	-21.06655088024
chrX.9328201.9328300	Intergenic	H2al1k	H2A histone family member L1K	70.7615	49.6885	-21.0727339181287
chrX.159703001.159703100	intron (NM_001135727, intron 2 of 17)	Sh3kbp1	SH3-domain kinase binding protein 1	76.8598	55.7774	-21.0807690647792
chrX.142729201.142729300	intron (NR_152447, intron 2 of 8)	Mir652	microRNA 652	82.2673	61.1815	-21.0869842658936
chrX.102854701.102854800	promoter-TSS (NM_001142690).2	Dmrtc1c2	DMRT-like family C1c2	79.2738	58.1865	-21.0870991058521
chrX.60397601.60397700	intron (NM_001359002, intron 1 of 29)	Mir505	microRNA 505	71.6044	50.5184	-21.0894743540792
chrX.99285801.99285900	Intergenic	Efnb1	ephrin B1	65.6226	44.5034	-21.1043186151378
chrX.134599101.134599200	intron (NM_013463, intron 1 of 6)	Gla	galactosidase, alpha	61.0342	39.9028	-21.1313860172529
chrX.166621801.166621900	Intergenic	Egfl6	EGF-like-domain, multiple 6	75.4115	54.2768	-21.1347431287708
chrX.75723601.75723700	Intergenic	4933407K13Rik	RIKEN cDNA 4933407K13 gene	74.5772	53.4377	-21.1352599504856
chrX.75987301.75987400	Intergenic	Pls3	plastin 3 (T-isoform)	68.179	47.0434	-21.136900924135
chrX.12130101.12130200	intron (NM_001168321, intron 1 of 13)	Bcor	BCL6 interacting corepressor	61.7616	40.6043	-21.1614576224922
chrX.161962201.161962300	intron (NM_001290526, intron 1 of 8)	Nhs	NHS actin remodeling regulator	75.3587	54.1879	-21.1721208307111
chrX.85870501.85870600	intron (NM_001163539, intron 1 of 1)	5430427O19Rik	RIKEN cDNA 5430427O19 gene	73.853	52.6637	-21.1777933145632
chrX.7949101.7949200	Intergenic	Hdac6	histone deacetylase 6	57.259	36.0762	-21.17963314358
chrX.75739501.75739600	intron (NR_029443, intron 6 of 8)	4933407K13Rik	RIKEN cDNA 4933407K13 gene	78.8878	57.7071	-21.1827956989247
chrX.139400401.139400500	Intergenic	Platr21	pluripotency associated transcript 21	61.1831	39.9982	-21.1842105263158
chrX.7926201.7926300	intron (NM_181548, intron 1 of 1)	Eras	ES cell-expressed Ras	71.9703	50.7653	-21.206338191071
chrX.151006201.151006300	intron (NM_198110, intron 2 of 15)	Gnl3l	guanine nucleotide binding protein-like 3 (nucleolar)-like	80.9858	59.7793	-21.2093791801086
chrX.13460901.13461000	Intergenic	Nyx	nyctalopin	70.6199	49.4053	-21.2167070217918
chrX.35952601.35952700	intron (NM_001009947, intron 6 of 52)	Dock11	dedicator of cytokinesis 11	78.2608	57.0442	-21.2173913043478
chrX.101382201.101382300	intron (NM_001302498, intron 1 of 1)	Gjb1	gap junction protein, beta 1	63.9006	42.6818	-21.2208164862397
chrX.166444701.166444800	intron (NM_001313722, intron 1 of 3)	Trappc2	trafficking protein particle complex 2	70.5482	49.3267	-21.2236208811551
chrX.73881301.73881400	promoter-TSS (NM_008478)	L1cam	L1 cell adhesion molecule	58.9561	37.728	-21.2279511533243
chrX.7925101.7925200	TTS (NM_013892)	Eras	ES cell-expressed Ras	83.6167	62.3848	-21.2333740679737
chrX.167229501.167229600	Intergenic	Tmsb4x	thymosin, beta 4, X chromosome	61.6151	40.3796	-21.2364147807186
chrX.18369901.18370000	Intergenic	4930578C19Rik	RIKEN cDNA 4930578C19 gene	66.4484	45.1956	-21.2550607287449
chrX.20339501.20339600	Intergenic	Rp2	retinitis pigmentosa 2 homolog	77.6661	56.4066	-21.2595543155721
chrX.159757701.159757800	intron (NM_021389, intron 1 of 16)	Sh3kbp1	SH3-domain kinase binding protein 1	71.3942	50.0958	-21.2966957121905
chrX.101084101.101084200	exon (NM_007515, exon 3 of 13)	Slc7a3	solute carrier family 7 (cationic amino acid transporter, y+ system), member 3	60.6048	39.2867	-21.3203463203463
chrX.73265701.73265800	promoter-TSS (NM_011727)	Xlr3c	X-linked lymphocyte-regulated 3C	87.0385	65.6879	-21.3466604679994
chrX.93923101.93923200	Intergenic	AU015836	expressed sequence AU015836	83.0867	61.7383	-21.349104859335
chrX.144336401.144336500	non-coding (NR_037145, exon 4 of 27)	Alg13	asparagine-linked glycosylation 13	88.4129	67.043	-21.3697796999594
chrX.11956901.11957000	Intergenic	Bcor	BCL6 interacting corepressor	79.5691	58.1128	-21.457798077838
chrX.25943801.25943900	Intergenic	Gm5168	predicted gene 5168	65.1236	43.6593	-21.4682333110235
chrX.52348501.52348600	intron (NM_016697, intron 6 of 7)	Mir6384	microRNA 6384	74.2864	52.7417	-21.544199925401
chrX.50602301.50602400	intron (NR_015505, intron 8 of 19)	Firre	functional intergenic repeating RNA element	51.9443	30.3976	-21.5461215932914
chrX.73797701.73797800	intron (NM_001029868, intron 4 of 7)	Ssr4	signal sequence receptor, delta	47.1832	25.6067	-21.5775622593694
chrX.7308101.7308200	intron (NM_001243762, intron 2 of 13)	Clcn5	chloride channel, voltage-sensitive 5	83.597	62.0096	-21.5850163755459
chrX.49102501.49102600	intron (NM_001271448, intron 2 of 14)	Enox2	ecto-NOX disulfide-thiol exchanger 2	83.1417	61.5534	-21.5868546619095
chrX.13485401.13485500	intron (NM_173415, intron 2 of 2)	Nyx	nyctalopin	84.5861	62.9936	-21.5960101738971
chrX.9257001.9257100	intron (NM_173414, intron 3 of 4)	Xk	X-linked Kx blood group	57.1425	35.5354	-21.6036414565826
chrX.52151101.52151200	intron (NM_008150, intron 1 of 8)	Gpc4	glypican 4	66.7887	45.1886	-21.6038790007183
chrX.62543001.62543100	Intergenic	Tslrn1	testis specific long noncoding RNA 1	53.0663	31.4561	-21.6145861230436
chrX.13326301.13326400	Intergenic	Ddx3x	DEAD/H (Asp-Glu-Ala-Asp/His) box polypeptide 3, X-linked	89.9583	68.3191	-21.6380135594109
chrX.99564101.99564200	Intergenic	Pja1	praja ring finger ubiquitin ligase 1	55.302	33.6646	-21.6396639663966
chrX.18378701.18378800	Intergenic	4930578C19Rik	RIKEN cDNA 4930578C19 gene	48.3436	26.6952	-21.6475382817416
chrX.152918101.152918200	Intergenic	Usp51	ubiquitin specific protease 51	86.6245	64.96	-21.6706420194792
chrX.140446101.140446200	Intergenic	Prps1	phosphoribosyl pyrophosphate synthetase 1	65.4168	43.7293	-21.6904309252218
chrX.37571401.37571500	promoter-TSS (NM_001085356)	Rhox2f	reproductive homeobox 2F	88.5502	66.8022	-21.7446390674987
chrX.106139301.106139400	Intergenic	Tlr13	toll-like receptor 13	65.6119	43.8579	-21.7512106056998
chrX.70351401.70351500	intron (NM_010498, intron 7 of 8)	Ids	iduronate 2-sulfatase	93.0657	71.2839	-21.7764551021576
chrX.140492401.140492500	Intergenic	Prps1	phosphoribosyl pyrophosphate synthetase 1	63.5225	41.7445	-21.7788933125613
chrX.168676501.168676600	Intergenic	Msl3	MSL complex subunit 3	79.5549	57.7529	-21.8002132210108
chrX.98888601.98888700	intron (NM_001313756, intron 2 of 2)	Ophn1	oligophrenin 1	57.5232	35.7107	-21.8133116332689
chrX.106176301.106176400	Intergenic	Pgk1	phosphoglycerate kinase 1	60.9885	39.1611	-21.8255128901517
chrX.12543801.12543900	Intergenic	Atp6ap2	ATPase, H+ transporting, lysosomal accessory protein 2	73.3007	51.4458	-21.8562220831939
chrX.73401101.73401200	Intergenic	Zfp92	zinc finger protein 92	78.2344	56.3515	-21.8811707065753
chrX.12086301.12086400	intron (NM_001168321, intron 1 of 13)	Bcor	BCL6 interacting corepressor	66.1935	44.2865	-21.9057317427989
chrX.164077301.164077400	promoter-TSS (NM_001308385)	Siah1b	siah E3 ubiquitin protein ligase 1B	66.7816	44.8379	-21.9456570826434
chrX.56215501.56215600	Intergenic	Gm773	predicted gene 773	70.4402	48.4753	-21.9554030874786
chrX.12948101.12948200	Intergenic	AA414768	expressed sequence AA414768	60.8688	38.9041	-21.9679633867277
chrX.139785101.139785200	Intergenic	Ripply1	ripply transcriptional repressor 1	85.7714	63.8029	-21.9684820715748
chrX.41923701.41923800	Intergenic	Thoc2	THO complex 2	74.9075	52.9129	-21.9939961637379
chrX.75739701.75739800	intron (NR_029443, intron 6 of 8)	4933407K13Rik	RIKEN cDNA 4933407K13 gene	90.328	68.3148	-22.0116354701164
chrX.99557201.99557300	Intergenic	Pja1	praja ring finger ubiquitin ligase 1	59.5635	37.5425	-22.0201794140137
chrX.36991501.36991600	Intergenic	2023-09-06	septin 6	81.7732	59.7504	-22.0210770333542
chrX.51020801.51020900	Intergenic	Rap2c	RAP2C, member of RAS oncogene family	67.4079	45.3483	-22.0585701981051
chrX.144335901.144336000	intron (NR_037145, intron 3 of 26)	Alg13	asparagine-linked glycosylation 13	61.9207	39.8443	-22.0739924490128
chrX.162800701.162800800	intron (NM_001290777, intron 4 of 5)	Txlng	taxilin gamma	85.085	63.0045	-22.0850383330982
chrX.47976501.47976600	Intergenic	Apln	apelin	56.9272	34.8319	-22.0992323951496
chrX.37220201.37220300	intron (NM_001025084, intron 1 of 4)	Rhox1	reproductive homeobox 1	71.9379	49.8003	-22.1421654963136
chrX.150656201.150656300	intron (NM_001290770, intron 1 of 12)	Tro	trophinin	73.6916	51.5486	-22.143751098975
chrX.56791601.56791700	intron (NM_001077361, intron 7 of 7)	Fhl1	four and a half LIM domains 1	86.5012	64.3357	-22.1647154989134
chrX.7659701.7659800	intron (NM_001290624, intron 3 of 8)	Prickle3	prickle planar cell polarity protein 3	92.7914	70.6106	-22.1713238662391
chrX.24352001.24352100	Intergenic	Gm5934	predicted gene 5934	64.2866	42.1056	-22.1804511278196
chrX.48520601.48520700	intron (NM_011228, intron 1 of 1)	Rab33a	RAB33A, member RAS oncogene family	83.5223	61.3342	-22.1893939393939
chrX.159519501.159519600	Intergenic	Bclaf3	Bclaf1 and Thrap3 family member 3	43.2973	21.1082	-22.1917026361788
chrX.99521901.99522000	Intergenic	Pja1	praja ring finger ubiquitin ligase 1	69.7901	47.5923	-22.1930491568636
chrX.142359201.142359300	intron (NM_207625, intron 2 of 15)	Acsl4	acyl-CoA synthetase long-chain family member 4	79.2713	57.0383	-22.2315740129126
chrX.36207301.36207400	Intergenic	Zcchc12	zinc finger, CCHC domain containing 12	86.0593	63.7949	-22.2615587400298
chrX.60922001.60922100	Intergenic	Gm38438	predicted gene, 38438	66.3561	44.0741	-22.2821918586484
chrX.35898001.35898100	intron (NM_001009947, intron 1 of 52)	Dock11	dedicator of cytokinesis 11	88.9574	66.6646	-22.2903885480573
chrX.139676301.139676400	Intergenic	Tbc1d8b	TBC1 domain family, member 8B	66.8899	44.5495	-22.3421288587165
chrX.99185301.99185400	Intergenic	Efnb1	ephrin B1	61.2081	38.8315	-22.3752814314492
chrX.20391801.20391900	intron (NM_001290643, intron 3 of 5)	Rp2	retinitis pigmentosa 2 homolog	77.1601	54.6925	-22.4639386925079
chrX.11746401.11746500	Intergenic	Bcor	BCL6 interacting corepressor	76.6729	54.1914	-22.481125164555
chrX.7971501.7971600	Intergenic	Gata1	GATA binding protein 1	70.4514	47.9671	-22.4827254553498
chrX.101290401.101290500	exon (NM_021521, exon 35 of 45)	Nlgn3	neuroligin 3	86.0583	63.5621	-22.4962281968067
chrX.9481001.9481100	Intergenic	Cybb	cytochrome b-245, beta polypeptide	70.8322	48.3304	-22.5050658561297
chrX.103985101.103985200	Intergenic	Rlim	ring finger protein, LIM domain interacting	65.1595	42.6477	-22.5153960501168
chrX.12294901.12295000	Intergenic	Gm14635	predicted gene 14635	94.4461	71.9221	-22.5232621784346
chrX.36743001.36743100	promoter-TSS (NM_001085497)	Slc25a43	solute carrier family 25, member 43	82.9715	60.4479	-22.523749863157
chrX.159522701.159522800	Intergenic	Bclaf3	Bclaf1 and Thrap3 family member 3	70.3778	47.7192	-22.5637206223105
chrX.73422201.73422300	exon (NM_009566, exon 6 of 6)	Zfp92	zinc finger protein 92	77.3445	54.7722	-22.5727576335878
chrX.99544701.99544800	Intergenic	Pja1	praja ring finger ubiquitin ligase 1	82.926	60.3431	-22.5820016820858
chrX.159954201.159954300	intron (NR_110969, intron 13 of 16)	Sh3kbp1	SH3-domain kinase binding protein 1	80.589	57.9948	-22.5956702383556
chrX.152337301.152337400	3' UTR (NM_001358369, exon 7 of 7)	Tspyl2	TSPY-like 2	49.6179	26.9704	-22.6473662538406
chrX.142698501.142698600	intron (NR_152447, intron 2 of 8)	Tmem164	transmembrane protein 164	67.6306	44.9816	-22.6501512796082
chrX.51219801.51219900	Intergenic	Mbnl3	muscleblind like splicing factor 3	69.7594	47.1016	-22.6535158563506
chrX.37673101.37673200	intron (NM_001100465, intron 1 of 3)	Rhox2h	reproductive homeobox 2H	69.9989	47.3265	-22.6748971193416
chrX.75758101.75758200	intron (NR_029443, intron 2 of 8)	4933407K13Rik	RIKEN cDNA 4933407K13 gene	86.7517	64.0667	-22.6798804321049
chrX.50612401.50612500	intron (NR_015505, intron 5 of 19)	Firre	functional intergenic repeating RNA element	57.3119	34.6351	-22.6814044424913
chrX.20339201.20339300	Intergenic	Rp2	retinitis pigmentosa 2 homolog	63.4438	40.7448	-22.6966713819683
chrX.159837701.159837800	intron (NM_021389, intron 5 of 16)	Sh3kbp1	SH3-domain kinase binding protein 1	84.71	62.0084	-22.7046421717242
chrX.13012301.13012400	Intergenic	5730405O15Rik	RIKEN cDNA 5730405O15 gene	79.6043	56.8825	-22.7212051868802
chrX.50602401.50602500	intron (NR_015505, intron 8 of 19)	Firre	functional intergenic repeating RNA element	50.451	27.7153	-22.7372721558768
chrX.36206901.36207000	Intergenic	Zcchc12	zinc finger, CCHC domain containing 12	54.9608	32.2025	-22.7584422305602
chrX.75844701.75844800	intron (NM_001346519, intron 1 of 16)	Pls3	plastin 3 (T-isoform)	77.3179	54.5577	-22.7741330834114
chrX.72960401.72960500	Intergenic	Zfp185	zinc finger protein 185	66.2267	43.4447	-22.7827064850681
chrX.37412201.37412300	intron (NM_001099316, intron 1 of 3)	Rhox2b	reproductive homeobox 2B	90.3368	67.5076	-22.8275696895859
chrX.17521201.17521300	Intergenic	Fundc1	FUN14 domain containing 1	43.6245	20.7915	-22.8320818659047
chrX.101083801.101083900	intron (NM_001301840, intron 2 of 11)	Slc7a3	solute carrier family 7 (cationic amino acid transporter, y+ system), member 3	71.7962	48.9486	-22.8438228438228
chrX.50617101.50617200	intron (NR_015505, intron 3 of 19)	Firre	functional intergenic repeating RNA element	54.419	31.564	-22.8530768592199
chrX.75733701.75733800	intron (NR_029443, intron 7 of 8)	4933407K13Rik	RIKEN cDNA 4933407K13 gene	76.8316	53.9368	-22.894614321759
chrX.136927901.136928000	exon (NM_027067, exon 1 of 1)	H2bfm	H2B histone family, member M	86.5474	63.6369	-22.9139443718499
chrX.12083401.12083500	intron (NM_001168321, intron 1 of 13)	Bcor	BCL6 interacting corepressor	68.206	45.2497	-22.9699972474539
chrX.13014001.13014100	Intergenic	5730405O15Rik	RIKEN cDNA 5730405O15 gene	88.9913	65.955	-23.0333788795628
chrX.50550201.50550300	intron (NR_131207, intron 2 of 2)	Gm35612	predicted gene, 35612	66.1393	43.1027	-23.0341178617041
chrX.101380301.101380400	intron (NM_008124, intron 1 of 1)	Gjb1	gap junction protein, beta 1	72.2617	49.2118	-23.0501752974309
chrX.101290301.101290400	exon (NM_021521, exon 35 of 45)	Nlgn3	neuroligin 3	86.1398	63.0692	-23.0708661417323
chrX.12170501.12170600	Intergenic	Bcor	BCL6 interacting corepressor	70.8515	47.7797	-23.0764935790061
chrX.13069701.13069800	Intergenic	Usp9x	ubiquitin specific peptidase 9, X chromosome	73.0781	50.0011	-23.0769230769231
chrX.8141401.8141500	TTS (NM_001166409)	Rbm3os	RNA binding motif protein 3, opposite strand	78.4486	55.3412	-23.1084700368262
chrX.16813601.16813700	intron (NM_172778, intron 1 of 14)	Maob	monoamine oxidase B	57.5135	34.2537	-23.1248054777467
chrX.101794801.101794900	exon (NM_001359671, exon 1 of 7)	8030474K03Rik	RIKEN cDNA 8030474K03 gene	88.4608	65.2495	-23.2133115111838
chrX.71221201.71221300	intron (NM_001358113, intron 1 of 15)	Mtm1	X-linked myotubular myopathy gene 1	78.2169	54.9785	-23.2359307359307
chrX.153005801.153005900	promoter-TSS (NM_001137547)	Usp51	ubiquitin specific protease 51	51.063	27.7934	-23.2716219950262
chrX.95969301.95969400	Intergenic	Las1l	LAS1-like (S. cerevisiae)	75.9977	52.7177	-23.2745855464349
chrX.6049401.6049500	intron (NM_021431, intron 1 of 1)	Nudt11	nudix (nucleoside diphosphate linked moiety X)-type motif 11	69.3277	46.0404	-23.2855494138371
chrX.74248501.74248600	Intergenic	Flna	filamin, alpha	91.0226	67.6924	-23.3333333333333
chrX.103948101.103948200	Intergenic	Rlim	ring finger protein, LIM domain interacting	76.133	52.6857	-23.4461054287962
chrX.9749201.9749300	Intergenic	Dynlt3	dynein light chain Tctex-type 3	43.1493	19.6974	-23.4502384248577
chrX.50550001.50550100	intron (NR_131207, intron 2 of 2)	Gm35612	predicted gene, 35612	38.835	15.385	-23.4503360716953
chrX.134688601.134688700	intron (NM_001202500, intron 4 of 5)	Armcx4	armadillo repeat containing, X-linked 4	58.7069	35.2001	-23.5096774193548
chrX.142388001.142388100	intron (NM_001033600, intron 1 of 15)	Acsl4	acyl-CoA synthetase long-chain family member 4	80.7424	57.2247	-23.5153072147292
chrX.94018701.94018800	Intergenic	AU015836	expressed sequence AU015836	89.7562	66.2202	-23.5353617750224
chrX.99521801.99521900	Intergenic	Pja1	praja ring finger ubiquitin ligase 1	79.8749	56.3421	-23.5358658896324
chrX.75739601.75739700	intron (NR_029443, intron 6 of 8)	4933407K13Rik	RIKEN cDNA 4933407K13 gene	71.2024	47.6571	-23.5461088563827
chrX.13843701.13843800	intron (NR_037311, intron 4 of 4)	Cask	calcium/calmodulin-dependent serine protein kinase (MAGUK family)	46.4811	22.9065	-23.5738453064757
chrX.135745101.135745200	5' UTR (NM_001009575, exon 4 of 4)	Mir7646	microRNA 7646	69.1951	45.62	-23.5738748400042
chrX.50614501.50614600	intron (NR_015505, intron 4 of 19)	Firre	functional intergenic repeating RNA element	52.3957	28.817	-23.5767477263275
chrX.73879501.73879600	intron (NM_008478, intron 1 of 28)	L1cam	L1 cell adhesion molecule	73.7508	50.1577	-23.5912698412698
chrX.73969901.73970000	Intergenic	Hcfc1	host cell factor C1	74.0743	50.4852	-23.5913154533844
chrX.85079801.85079900	intron (NM_007868, intron 63 of 78)	Dmd	dystrophin, muscular dystrophy	76.4094	52.7978	-23.6108737753475
chrX.142917501.142917600	intron (NM_019496, intron 1 of 5)	Ammecr1	Alport syndrome, mental retardation, midface hypoplasia and elliptocytosis chromosomal region gene 1	69.7958	46.1563	-23.6448115642746
chrX.11801301.11801400	Intergenic	Bcor	BCL6 interacting corepressor	42.3309	18.6827	-23.6499696622396
chrX.7729701.7729800	exon (NM_138602, exon 2 of 3)	Praf2	PRA1 domain family 2	64.3321	40.6817	-23.6501235146301
chrX.143044601.143044700	Intergenic	Rtl9	retrotransposon Gag like 9	93.9382	70.1729	-23.7639553429027
chrX.94420201.94420300	Intergenic	Gm14827	predicted gene 14827	75.7934	52.0331	-23.7666580487461
chrX.53797501.53797600	intron (NM_011725, intron 1 of 7)	Xlr	X-linked lymphocyte-regulated	71.2179	47.4075	-23.8151406104225
chrX.137051101.137051200	intron (NM_146261, intron 1 of 5)	Fam199x	family with sequence similarity 199, X-linked	64.4173	40.5491	-23.8659968117482
chrX.19870901.19871000	Intergenic	Chst7	carbohydrate (N-acetylglucosamino) sulfotransferase 7	73.5122	49.6232	-23.8914242021812
chrX.11694901.11695000	Intergenic	H2al1j	H2A histone family member L1J	65.8256	41.8198	-23.8961038961039
chrX.48518101.48518200	Intergenic	Rab33a	RAB33A, member RAS oncogene family	65.7137	41.7639	-23.9495798319328
chrX.134142401.134142500	Intergenic	Xkrx	X-linked Kx blood group related, X-linked	60.1	36.1363	-23.9599083061016
chrX.71846901.71847000	Intergenic	Vma21	VMA21 vacuolar H+-ATPase homolog (S. cerevisiae)	68.2928	44.3231	-23.9683586025049
chrX.153009101.153009200	exon (NM_001137547, exon 2 of 2)	Usp51	ubiquitin specific protease 51	72.8276	48.8492	-23.9781606892406
chrX.153008501.153008600	exon (NM_001137547, exon 2 of 2)	Usp51	ubiquitin specific protease 51	85.5756	61.5858	-23.9915572232645
chrX.168676401.168676500	Intergenic	Msl3	MSL complex subunit 3	70.2458	46.178	-24.0633468834688
chrX.94789701.94789800	Intergenic	Zxda	zinc finger, X-linked, duplicated A	84.3105	60.2448	-24.0678238508518
chrX.100428901.100429000	promoter-TSS (NM_001163191)	Otud6a	OTU domain containing 6A	85.2506	61.1814	-24.0693028639707
chrX.11957301.11957400	Intergenic	Bcor	BCL6 interacting corepressor	66.4755	42.3824	-24.0898824790415
chrX.62522601.62522700	intron (NR_045442, intron 1 of 2)	Tslrn1	testis specific long noncoding RNA 1	65.3657	41.2326	-24.131285757302
chrX.94319201.94319300	Intergenic	Mir7673	microRNA 7673	83.4746	59.3347	-24.1405341775669
chrX.48140401.48140500	Intergenic	Sash3	SAM and SH3 domain containing 3	67.3247	43.1777	-24.1512452080863
chrX.101277501.101277600	exon (NM_021521, exon 8 of 45)	Med12	mediator complex subunit 12	92.2077	68.023	-24.1845363938387
chrX.13329701.13329800	Intergenic	Ddx3x	DEAD/H (Asp-Glu-Ala-Asp/His) box polypeptide 3, X-linked	62.5816	38.3812	-24.1968067774519
chrX.12170301.12170400	Intergenic	Bcor	BCL6 interacting corepressor	49.5295	25.2766	-24.2505241090147
chrX.101481501.101481600	Intergenic	Itgb1bp2	integrin beta 1 binding protein 2	56.2521	31.9547	-24.2973372781065
chrX.50550101.50550200	intron (NR_131207, intron 2 of 2)	Gm35612	predicted gene, 35612	70.1283	45.8258	-24.297349030737
chrX.73684201.73684300	Intergenic	Slc6a8	solute carrier family 6 (neurotransmitter transporter, creatine), member 8	84.3971	60.079	-24.3196437407224
chrX.11956801.11956900	Intergenic	Bcor	BCL6 interacting corepressor	80.9224	56.5689	-24.3553960659224
chrX.11758901.11759000	Intergenic	Bcor	BCL6 interacting corepressor	81.1671	56.7885	-24.3785889657691
chrX.62533101.62533200	Intergenic	Tslrn1	testis specific long noncoding RNA 1	62.8192	38.4112	-24.4052320405415
chrX.75738901.75739000	intron (NR_029443, intron 6 of 8)	4933407K13Rik	RIKEN cDNA 4933407K13 gene	80.0714	55.6611	-24.4084282820874
chrX.11752901.11753000	Intergenic	Bcor	BCL6 interacting corepressor	64.4428	40.0003	-24.4444444444444
chrX.73574201.73574300	TTS (NM_177236)	Dusp9	dual specificity phosphatase 9	96.787	72.3244	-24.4657200229489
chrX.50577601.50577700	intron (NR_015505, intron 16 of 19)	Gm35612	predicted gene, 35612	77.294	52.8182	-24.4756750107633
chrX.74331101.74331200	exon (NM_008883, exon 2 of 33)	Plxna3	plexin A3	94.736	70.2597	-24.476619056936
chrX.134261301.134261400	intron (NM_001167994, intron 7 of 13)	Trmt2b	TRM2 tRNA methyltransferase 2B	58.6999	34.2202	-24.4817601969451
chrX.134142201.134142300	Intergenic	Xkrx	X-linked Kx blood group related, X-linked	62.8571	38.3334	-24.5238095238095
chrX.99185401.99185500	Intergenic	Efnb1	ephrin B1	78.109	53.5258	-24.5849580527
chrX.101088901.101089000	Intergenic	Slc7a3	solute carrier family 7 (cationic amino acid transporter, y+ system), member 3	93.75	69.1422	-24.6071428571429
chrX.50600001.50600100	intron (NR_015505, intron 9 of 19)	Firre	functional intergenic repeating RNA element	70.8162	46.1561	-24.6595509753405
chrX.53019701.53019800	intron (NM_013556, intron 6 of 8)	Mir450b	microRNA 450b	76.0685	51.3926	-24.6794871794872
chrX.140621701.140621800	Intergenic	Tsc22d3	TSC22 domain family, member 3	57.7797	33.0791	-24.6979298690325
chrX.159671701.159671800	intron (NM_001135727, intron 1 of 17)	Sh3kbp1	SH3-domain kinase binding protein 1	59.4794	34.7645	-24.7131756851525
chrX.164122701.164122800	Intergenic	Ace2	angiotensin I converting enzyme (peptidyl-dipeptidase A) 2	68.4182	43.6599	-24.7317322432294
chrX.70475601.70475700	intron (NM_001033328, intron 1 of 5)	Tmem185a	transmembrane protein 185A	61.8428	37.0646	-24.7811663501796
chrX.7992801.7992900	Intergenic	Gata1	GATA binding protein 1	73.5617	48.7714	-24.7977862920392
chrX.12832601.12832700	Intergenic	Gm14634	predicted gene 14634	75.9481	51.1351	-24.8181453691506
chrX.7924801.7924900	TTS (NM_013892)	Eras	ES cell-expressed Ras	79.2972	54.4405	-24.8545309546314
chrX.101342201.101342300	Intergenic	Gjb1	gap junction protein, beta 1	97.8726	73.016	-24.8564674096589
chrX.52167601.52167700	Intergenic	Gpc4	glypican 4	77.7793	52.8866	-24.8931623931624
chrX.51219501.51219600	Intergenic	Mbnl3	muscleblind like splicing factor 3	85.6891	60.7931	-24.8958794719249
chrX.99564201.99564300	Intergenic	Pja1	praja ring finger ubiquitin ligase 1	57.9693	33.0643	-24.9064983637214
chrX.9222601.9222700	intron (NM_173414, intron 1 of 4)	Lancl3	LanC lantibiotic synthetase component C-like 3 (bacterial)	92.4447	67.5188	-24.9093929326487
chrX.73265601.73265700	promoter-TSS (NM_011727)	Xlr3c	X-linked lymphocyte-regulated 3C	73.1022	48.1759	-24.9246823295027
chrX.11672001.11672100	Intergenic	H2al1j	H2A histone family member L1J	45.0355	20.0824	-24.9511453696667
chrX.103484001.103484100	promoter-TSS (NR_001570)	Xist	inactive X specific transcripts	52.8998	27.9252	-24.9757037166747
chrX.50605601.50605700	intron (NR_015505, intron 7 of 19)	Firre	functional intergenic repeating RNA element	43.8177	18.8421	-24.9766245909303
chrX.48198101.48198200	intron (NM_172465, intron 2 of 9)	Zdhhc9	zinc finger, DHHC domain containing 9	84.2122	59.1974	-25.0132019010737
chrX.11957001.11957100	Intergenic	Bcor	BCL6 interacting corepressor	54.12	29.0759	-25.0396328744264
chrX.50584001.50584100	intron (NR_015505, intron 13 of 19)	Gm35612	predicted gene, 35612	68.4838	43.4414	-25.0398673215539
chrX.73344001.73344100	intron (NM_001160229, intron 1 of 4)	Zfp275	zinc finger protein 275	74.3163	49.2538	-25.0632085474268
chrX.7307001.7307100	intron (NM_001243762, intron 2 of 13)	Clcn5	chloride channel, voltage-sensitive 5	62.9612	37.8964	-25.0682261208577
chrX.142830301.142830400	intron (NR_152447, intron 5 of 8)	Mir652	microRNA 652	91.9364	66.8601	-25.0750187546887
chrX.50549901.50550000	intron (NR_131207, intron 2 of 2)	Gm35612	predicted gene, 35612	44.2919	19.2086	-25.0862624654002
chrX.36740201.36740300	Intergenic	Slc25a43	solute carrier family 25, member 43	91.5877	66.486	-25.1008493898925
chrX.151041001.151041100	Intergenic	Fgd1	FYVE, RhoGEF and PH domain containing 1	84.246	59.1438	-25.1026064708704
chrX.7567201.7567300	intron (NM_138605, intron 1 of 3)	Flicr	Foxp3 regulating long intergenic noncoding RNA	71.1928	46.0362	-25.153811677464
chrX.140799701.140799800	Intergenic	Tex13b	testis expressed 13B	87.4078	62.2451	-25.1625094482237
chrX.99455801.99455900	Intergenic	Gm14812	predicted gene 14812	85.7145	60.5427	-25.1700680272109
chrX.48127601.48127700	intron (NM_001289729, intron 14 of 20)	Sash3	SAM and SH3 domain containing 3	85.953	60.7863	-25.1707424542851
chrX.164122801.164122900	Intergenic	Ace2	angiotensin I converting enzyme (peptidyl-dipeptidase A) 2	72.3664	47.1779	-25.1889338731444
chrX.134583401.134583500	promoter-TSS (NM_013482)	Btk	Bruton agammaglobulinemia tyrosine kinase	78.9753	53.7805	-25.1904500117804
chrX.70826901.70827000	Intergenic	Mamld1	mastermind-like domain containing 1	74.586	49.3853	-25.2029193097333
chrX.12151101.12151200	intron (NR_045434, intron 1 of 3)	Bcor	BCL6 interacting corepressor	58.0899	32.8796	-25.2114677129496
chrX.144320101.144320200	intron (NR_037145, intron 2 of 26)	Alg13	asparagine-linked glycosylation 13	82.8955	57.6168	-25.2788428023702
chrX.134542601.134542700	promoter-TSS (NM_013898).2	Timm8a1	translocase of inner mitochondrial membrane 8A1	94.7761	69.4881	-25.2845939792563
chrX.140498401.140498500	Intergenic	Prps1	phosphoribosyl pyrophosphate synthetase 1	48.2724	22.9718	-25.3028890959925
chrX.101308901.101309000	intron (NM_172932, intron 4 of 6)	Nlgn3	neuroligin 3	82.2367	56.8886	-25.3458164642375
chrX.140084801.140084900	intron (NM_177921, intron 5 of 6)	Pih1h3b	PIH1 domain containing 3B	76.9653	51.5839	-25.3825817275916
chrX.9201501.9201600	intron (NM_173414, intron 1 of 4)	Lancl3	LanC lantibiotic synthetase component C-like 3 (bacterial)	58.1451	32.6535	-25.4930061912405
chrX.139677301.139677400	Intergenic	Tbc1d8b	TBC1 domain family, member 8B	60.6917	35.1833	-25.5044699872286
chrX.104260701.104260800	Intergenic	Nexmif	neurite extension and migration factor	72.2204	46.6668	-25.5555555555556
chrX.159943801.159943900	intron (NM_001135728, intron 8 of 12)	Sh3kbp1	SH3-domain kinase binding protein 1	81.2529	55.6233	-25.625
chrX.48142201.48142300	Intergenic	Sash3	SAM and SH3 domain containing 3	78.8473	53.2145	-25.6318681318681
chrX.48451201.48451300	intron (NM_019680, intron 1 of 8)	Elf4	E74-like factor 4 (ets domain transcription factor)	82.0691	56.4223	-25.644850952288
chrX.7964301.7964400	intron (NM_008089, intron 1 of 5)	Gata1	GATA binding protein 1	43.4828	17.7767	-25.7004830917874
chrX.159908101.159908200	intron (NM_001135728, intron 4 of 12)	Sh3kbp1	SH3-domain kinase binding protein 1	81.8781	56.1631	-25.7148110692286
chrX.36487401.36487500	Intergenic	Gm6268	predicted gene 6268	83.3358	57.5743	-25.7575757575758
chrX.13326701.13326800	Intergenic	Ddx3x	DEAD/H (Asp-Glu-Ala-Asp/His) box polypeptide 3, X-linked	69.1887	43.3425	-25.8263573307821
chrX.153361601.153361700	intron (NM_001357183, intron 3 of 7)	Klf8	Kruppel-like factor 8	69.0112	43.1849	-25.8322663252241
chrX.142408601.142408700	Intergenic	Acsl4	acyl-CoA synthetase long-chain family member 4	64.2361	38.3459	-25.884062079229
chrX.48127401.48127500	intron (NM_001289729, intron 14 of 20)	Xpnpep2	X-prolyl aminopeptidase (aminopeptidase P) 2, membrane-bound	60.1271	34.2238	-25.9029959484301
chrX.150554201.150554300	intron (NM_001102446, intron 4 of 10)	Mir3620	microRNA 3620	73.177	47.2594	-25.9215909886658
chrX.68817701.68817800	Intergenic	Fmr1nb	fragile X mental retardation 1 neighbor	75.933	49.9991	-25.9358288770054
chrX.20935001.20935100	3' UTR (NM_007922, exon 6 of 6)	Cfp	complement factor properdin	75.2678	49.2787	-25.9934548854605
chrX.12297201.12297300	Intergenic	Gm14635	predicted gene 14635	61.0091	34.9113	-25.9952978056426
chrX.75749201.75749300	intron (NR_029443, intron 4 of 8)	4933407K13Rik	RIKEN cDNA 4933407K13 gene	70.8337	44.8252	-26.0057471264368
chrX.100800101.100800200	intron (NM_001177779, intron 4 of 13)	Dlg3	discs large MAGUK scaffold protein 3	57.1407	31.136	-26.007326007326
chrX.9275001.9275100	intron (NM_023500, intron 1 of 2)	Xk	X-linked Kx blood group	76.2658	50.2569	-26.0102564102564
chrX.36990601.36990700	promoter-TSS (NM_019942)	2023-09-06	septin 6	80.0947	54.0464	-26.0494792864921
chrX.12285501.12285600	Intergenic	Gm14635	predicted gene 14635	70.7081	44.6881	-26.0529826567562
chrX.12296801.12296900	Intergenic	Gm14635	predicted gene 14635	74.3627	48.2288	-26.1288858633991
chrX.162704501.162704600	intron (NR_038088, intron 4 of 5)	Gm15201	predicted gene 15201	44.0943	17.8574	-26.2373453318335
chrX.36991201.36991300	Intergenic	2023-09-06	septin 6	75.592	49.3422	-26.2455730151635
chrX.36901501.36901600	intron (NM_029891, intron 1 of 2)	Nkrf	NF-kappaB repressing factor	69.3001	42.9022	-26.281756082585
chrX.73034901.73035000	intron (NM_001100461, intron 1 of 1)	Pnma5	paraneoplastic antigen family 5	80.9525	54.6178	-26.3369963369963
chrX.73421901.73422000	exon (NM_009566, exon 6 of 6)	Zfp92	zinc finger protein 92	83.5831	57.2311	-26.352071248395
chrX.75754101.75754200	intron (NR_029443, intron 3 of 8)	4933407K13Rik	RIKEN cDNA 4933407K13 gene	78.0702	51.7	-26.3694951664876
chrX.136745101.136745200	intron (NR_033324, intron 1 of 9)	Morf4l2	mortality factor 4 like 2	92.5926	66.1853	-26.4055422328804
chrX.11630301.11630400	Intergenic	H2al1j	H2A histone family member L1J	46.9039	20.4875	-26.4148499892079
chrX.72986101.72986200	Intergenic	Zfp185	zinc finger protein 185	86.1247	59.6933	-26.4305243628552
chrX.104348101.104348200	intron (NM_009592, intron 1 of 15)	Abcb7	ATP-binding cassette, sub-family B (MDR/TAP), member 7	79.6436	53.1994	-26.442968088573
chrX.12767601.12767700	intron (NR_045852, intron 1 of 4)	Gm14634	predicted gene 14634	61.506	35.0294	-26.4761761911904
chrX.50594801.50594900	intron (NR_015505, intron 11 of 19)	Firre	functional intergenic repeating RNA element	67.5329	41.0244	-26.5068265068265
chrX.134261101.134261200	intron (NM_001167994, intron 7 of 13)	Trmt2b	TRM2 tRNA methyltransferase 2B	86.5719	59.998	-26.5707434052758
chrX.167053201.167053300	Intergenic	Gm8817	predicted gene 8817	72.1871	45.5829	-26.6040351147389
chrX.157596201.157596300	intron (NM_172307, intron 1 of 10)	Mbtps2	membrane-bound transcription factor peptidase, site 2	62.0545	35.4288	-26.6264357501795
chrX.11957101.11957200	Intergenic	Bcor	BCL6 interacting corepressor	56.864	30.2388	-26.6290759021028
chrX.136928001.136928100	3' UTR (NM_027067, exon 1 of 1)	H2bfm	H2B histone family, member M	75.8631	49.2248	-26.6352648418059
chrX.101290101.101290200	intron (NM_021521, intron 34 of 44)	Nlgn3	neuroligin 3	79.5861	52.9312	-26.653317595481
chrX.142830201.142830300	intron (NR_152447, intron 5 of 8)	Mir652	microRNA 652	95.5561	68.843	-26.7149758454106
chrX.50608001.50608100	intron (NR_015505, intron 7 of 19)	Firre	functional intergenic repeating RNA element	62.5013	35.7484	-26.7533936651584
chrX.93923301.93923400	Intergenic	AU015836	expressed sequence AU015836	89.7605	62.9939	-26.7646858620924
chrX.7726001.7726100	intron (NM_172372, intron 5 of 10)	Praf2	PRA1 domain family 2	85.2196	58.3928	-26.8292398886676
chrX.48346401.48346500	intron (NM_178782, intron 2 of 14)	Bcorl1	BCL6 co-repressor-like 1	71.4301	44.5541	-26.8741159830269
chrX.75754201.75754300	intron (NR_029443, intron 3 of 8)	4933407K13Rik	RIKEN cDNA 4933407K13 gene	83.2518	56.3708	-26.8781859070465
chrX.71256501.71256600	intron (NM_001358113, intron 5 of 15)	Mtm1	X-linked myotubular myopathy gene 1	74.3594	47.4686	-26.8890948409021
chrX.126224901.126225000	Intergenic	4932411N23Rik	RIKEN cDNA 4932411N23 gene	62.1261	35.2267	-26.8989731199033
chrX.75728601.75728700	intron (NR_029443, intron 8 of 8)	4933407K13Rik	RIKEN cDNA 4933407K13 gene	75.0016	48.0899	-26.9108280254777
chrX.62522501.62522600	intron (NR_045442, intron 1 of 2)	Tslrn1	testis specific long noncoding RNA 1	72.6734	45.7607	-26.9117067402444
chrX.13054401.13054500	Intergenic	5730405O15Rik	RIKEN cDNA 5730405O15 gene	79.7857	52.8616	-26.9252811806003
chrX.99448801.99448900	Intergenic	Gm14812	predicted gene 14812	77.5273	50.5712	-26.9533772439623
chrX.75729701.75729800	intron (NR_029443, intron 8 of 8)	4933407K13Rik	RIKEN cDNA 4933407K13 gene	74.2327	47.2152	-27.0209537488562
chrX.20931301.20931400	intron (NM_008823, intron 1 of 8)	Cfp	complement factor properdin	67.901	40.8453	-27.056164145366
chrX.50566501.50566600	intron (NR_015505, intron 19 of 19)	Gm35612	predicted gene, 35612	63.1214	36.0347	-27.0859626024136
chrX.159974101.159974200	non-coding (NR_110969, exon 17 of 17)	Map3k15	mitogen-activated protein kinase kinase kinase 15	91.3372	64.2057	-27.1132305644893
chrX.99225401.99225500	Intergenic	Efnb1	ephrin B1	77.3504	50.2368	-27.1145782938236
chrX.50615001.50615100	intron (NR_015505, intron 4 of 19)	Firre	functional intergenic repeating RNA element	57.4858	30.3287	-27.1607785850664
chrX.13496501.13496600	Intergenic	Nyx	nyctalopin	75.4909	48.3064	-27.1825037707391
chrX.75759201.75759300	intron (NR_029443, intron 2 of 8)	4933407K13Rik	RIKEN cDNA 4933407K13 gene	72.6759	45.489	-27.1870973474919
chrX.51218101.51218200	Intergenic	Mbnl3	muscleblind like splicing factor 3	76.0739	48.8578	-27.2215931918624
chrX.52167401.52167500	Intergenic	Gpc4	glypican 4	67.3318	40.0935	-27.2385113922191
chrX.93672601.93672700	intron (NM_177546, intron 1 of 7)	Pcyt1b	phosphate cytidylyltransferase 1, choline, beta isoform	58.2542	30.9961	-27.2582751376824
chrX.75759001.75759100	intron (NR_029443, intron 2 of 8)	4933407K13Rik	RIKEN cDNA 4933407K13 gene	80.0005	52.6842	-27.3166368515206
chrX.142190401.142190500	intron (NM_001007576, intron 1 of 19)	Gucy2f	guanylate cyclase 2f	50.0012	22.6555	-27.34375
chrX.12000701.12000800	Intergenic	Bcor	BCL6 interacting corepressor	84.8793	57.4951	-27.381687790677
chrX.12083301.12083400	intron (NM_001168321, intron 1 of 13)	Bcor	BCL6 interacting corepressor	85.0008	57.5981	-27.4
chrX.160706401.160706500	intron (NM_011147, intron 1 of 15)	Ppef1	protein phosphatase with EF hand calcium-binding domain 1	78.8625	51.4363	-27.4275717031074
chrX.75750301.75750400	intron (NR_029443, intron 4 of 8)	4933407K13Rik	RIKEN cDNA 4933407K13 gene	70.3158	42.8701	-27.4468314275688
chrX.153281701.153281800	intron (NM_173780, intron 1 of 6)	Klf8	Kruppel-like factor 8	78.2199	50.7703	-27.4485910129475
chrX.151762301.151762400	Intergenic	Huwe1	HECT, UBA and WWE domain containing 1	70.7755	43.2995	-27.475678815159
chrX.60402201.60402300	intron (NM_001359002, intron 1 of 29)	Atp11c	ATPase, class VI, type 11C	77.2411	49.7361	-27.5059295748951
chrX.50602501.50602600	intron (NR_015505, intron 8 of 19)	Firre	functional intergenic repeating RNA element	65.2327	37.717	-27.518103824342
chrX.69945701.69945800	exon (NM_029316, exon 2 of 2)	1700020N15Rik	RIKEN cDNA 1700020N15 gene	66.4674	38.9033	-27.5592160389119
chrX.75757901.75758000	intron (NR_029443, intron 2 of 8)	4933407K13Rik	RIKEN cDNA 4933407K13 gene	75.7566	48.1392	-27.6200399409568
chrX.50569401.50569500	non-coding (NR_015505, exon 18 of 20)	Gm35612	predicted gene, 35612	74.2569	46.6153	-27.6408843891908
chrX.134307201.134307300	promoter-TSS (NM_145924)	Cenpi	centromere protein I	79.1646	51.5156	-27.6515151515151
chrX.99557301.99557400	Intergenic	Pja1	praja ring finger ubiquitin ligase 1	68.5901	40.8934	-27.6951748996477
chrX.11808601.11808700	Intergenic	Bcor	BCL6 interacting corepressor	75.1122	47.3917	-27.7201553133333
chrX.20937001.20937100	intron (NM_007922, intron 3 of 5)	Cfp	complement factor properdin	83.1247	55.3932	-27.7346654275093
chrX.73422001.73422100	exon (NM_009566, exon 6 of 6)	Zfp92	zinc finger protein 92	80.8444	53.097	-27.7493509145541
chrX.142410101.142410200	Intergenic	Acsl4	acyl-CoA synthetase long-chain family member 4	76.1361	48.3227	-27.8170359052712
chrX.50607701.50607800	intron (NR_015505, intron 7 of 19)	Firre	functional intergenic repeating RNA element	90.4487	62.5534	-27.8926683832498
chrX.36775701.36775800	intron (NR_075097, intron 3 of 3)	Slc25a5	solute carrier family 25 (mitochondrial carrier, adenine nucleotide translocator), member 5	68.2438	40.2185	-28.0290541932825
chrX.11987901.11988000	Intergenic	Bcor	BCL6 interacting corepressor	76.043	47.9747	-28.0647880539499
chrX.51218801.51218900	Intergenic	Mbnl3	muscleblind like splicing factor 3	69.7541	41.6704	-28.0864197530864
chrX.75733601.75733700	intron (NR_029443, intron 7 of 8)	4933407K13Rik	RIKEN cDNA 4933407K13 gene	63.7783	35.6925	-28.0879332383429
chrX.152652401.152652500	intron (NM_001359161, intron 2 of 6)	Shroom2	shroom family member 2	71.6146	43.5218	-28.0895871636303
chrX.50577301.50577400	intron (NR_015505, intron 16 of 19)	Gm35612	predicted gene, 35612	50.6679	22.5214	-28.1441441441441
chrX.151009601.151009700	intron (NM_198110, intron 2 of 15)	Gnl3l	guanine nucleotide binding protein-like 3 (nucleolar)-like	86.0699	57.9136	-28.1587543335805
chrX.11695001.11695100	Intergenic	H2al1j	H2A histone family member L1J	79.474	51.2738	-28.200956937799
chrX.12951601.12951700	Intergenic	AA414768	expressed sequence AA414768	85.7129	57.4799	-28.2339707536558
chrX.134058101.134058200	Intergenic	Cstf2	cleavage stimulation factor, 3' pre-RNA subunit 2	80.6139	52.3607	-28.2500401735497
chrX.134427701.134427800	intron (NM_010078, intron 2 of 22)	Drp2	dystrophin related protein 2	93.4228	65.1711	-28.2525133057362
chrX.73679301.73679400	intron (NM_001142809, intron 7 of 12)	Slc6a8	solute carrier family 6 (neurotransmitter transporter, creatine), member 8	83.1932	54.8418	-28.354567633505
chrX.12767301.12767400	intron (NR_045852, intron 1 of 4)	Gm14634	predicted gene 14634	82.6314	54.2414	-28.3911881034978
chrX.41923601.41923700	Intergenic	Thoc2	THO complex 2	76.1035	47.6817	-28.4240754849675
chrX.11957201.11957300	Intergenic	Bcor	BCL6 interacting corepressor	77.2507	48.8204	-28.4342483459539
chrX.50550301.50550400	intron (NR_131207, intron 2 of 2)	Gm35612	predicted gene, 35612	68.199	39.718	-28.4842010828778
chrX.99426901.99427000	intron (NR_033544, intron 6 of 6)	Gm14812	predicted gene 14812	87.0857	58.5592	-28.5259360079504
chrX.152337501.152337600	exon (NM_001358369, exon 7 of 7)	Tspyl2	TSPY-like 2	58.9749	30.433	-28.5395763656633
chrX.75754301.75754400	intron (NR_029443, intron 3 of 8)	4933407K13Rik	RIKEN cDNA 4933407K13 gene	83.2322	54.6653	-28.5693032108029
chrX.164424801.164424900	intron (NM_011081, intron 2 of 5)	Piga	phosphatidylinositol glycan anchor biosynthesis, class A	69.5673	40.9068	-28.6561264822134
chrX.13329801.13329900	Intergenic	Ddx3x	DEAD/H (Asp-Glu-Ala-Asp/His) box polypeptide 3, X-linked	85.555	56.8564	-28.6993682645857
chrX.12297001.12297100	Intergenic	Gm14635	predicted gene 14635	75.2998	46.3635	-28.9281478244585
chrX.37999701.37999800	Intergenic	Btg1-ps1	B cell translocation gene 1, anti-proliferative, pseudogene 1	76.4704	47.5374	-28.9296046287367
chrX.20612001.20612100	Intergenic	Rbm10	RNA binding motif protein 10	54.5831	25.6022	-28.9454545454545
chrX.139373001.139373100	Intergenic	Platr21	pluripotency associated transcript 21	75.652	46.6652	-28.9855072463768
chrX.102733401.102733500	Intergenic	Dmrtc1b	DMRT-like family C1b	68.7509	39.7162	-29.0336879432624
chrX.11987701.11987800	Intergenic	Bcor	BCL6 interacting corepressor	73.995	44.9648	-29.0841899583723
chrX.134384901.134385000	Intergenic	Drp2	dystrophin related protein 2	69.6709	40.5758	-29.0958233866672
chrX.152764901.152765000	intron (NM_172441, intron 1 of 9)	Shroom2	shroom family member 2	67.5003	38.399	-29.1033755274262
chrX.102868301.102868400	Intergenic	1700031F05Rik	RIKEN cDNA 1700031F05 gene	77.98	48.8359	-29.1444420738212
chrX.137166301.137166400	Intergenic	Esx1	extraembryonic, spermatogenesis, homeobox 1	82.3171	53.102	-29.2162979769332
chrX.50612301.50612400	intron (NR_015505, intron 5 of 19)	Firre	functional intergenic repeating RNA element	65.651	36.3619	-29.2873331654495
chrX.7567101.7567200	intron (NM_138605, intron 1 of 3)	Flicr	Foxp3 regulating long intergenic noncoding RNA	80.4176	51.1124	-29.3084693084693
chrX.75734801.75734900	intron (NR_029443, intron 7 of 8)	4933407K13Rik	RIKEN cDNA 4933407K13 gene	77.4968	48.0728	-29.4207836817328
chrX.12004301.12004400	Intergenic	Bcor	BCL6 interacting corepressor	77.6111	48.1273	-29.4869402985075
chrX.36740701.36740800	Intergenic	Slc25a43	solute carrier family 25, member 43	85.5403	55.9351	-29.6046686746988
chrX.26106801.26106900	Intergenic	Gm5168	predicted gene 5168	49.5147	19.8904	-29.6250603443652
chrX.152203001.152203100	exon (NM_001114664, exon 3 of 15)	Iqsec2	IQ motif and Sec7 domain 2	62.2967	32.6253	-29.6679633231453
chrX.71559201.71559300	exon (NM_001293623, exon 4 of 5)	Hmgb3	high mobility group box 3	77.7786	48.0748	-29.7008547008547
chrX.159764001.159764100	non-coding (NR_110969, exon 2 of 17)	Sh3kbp1	SH3-domain kinase binding protein 1	74.6564	44.9139	-29.7460298217966
chrX.75758001.75758100	intron (NR_029443, intron 2 of 8)	4933407K13Rik	RIKEN cDNA 4933407K13 gene	71.0612	41.277	-29.7839665112617
chrX.75754401.75754500	intron (NR_029443, intron 3 of 8)	4933407K13Rik	RIKEN cDNA 4933407K13 gene	68.5472	38.7376	-29.807899005296
chrX.36034201.36034300	intron (NM_001009947, intron 38 of 52)	Il13ra1	interleukin 13 receptor, alpha 1	76.0732	46.2336	-29.8402727925341
chrX.48451501.48451600	intron (NM_019680, intron 1 of 8)	Elf4	E74-like factor 4 (ets domain transcription factor)	87.4994	57.5617	-29.9361493123772
chrX.100429001.100429100	promoter-TSS (NM_001163191)	Otud6a	OTU domain containing 6A	78.9376	48.9866	-29.9485378240661
chrX.20931701.20931800	promoter-TSS (NM_008823)	Cfp	complement factor properdin	83.8512	53.8145	-30.0356706328419
chrX.134427501.134427600	intron (NM_010078, intron 2 of 22)	Drp2	dystrophin related protein 2	78.102	48.0603	-30.0401742771459
chrX.50614701.50614800	intron (NR_015505, intron 4 of 19)	Firre	functional intergenic repeating RNA element	65.9862	35.9421	-30.0419950086557
chrX.75735101.75735200	intron (NR_029443, intron 7 of 8)	4933407K13Rik	RIKEN cDNA 4933407K13 gene	75.5832	45.4553	-30.1268498942918
chrX.75758901.75759000	intron (NR_029443, intron 2 of 8)	4933407K13Rik	RIKEN cDNA 4933407K13 gene	80.1544	50.001	-30.1526717557252
chrX.7936901.7937000	exon (NM_010413, exon 20 of 29)	Eras	ES cell-expressed Ras	67.8985	37.7061	-30.1940522474592
chrX.50569301.50569400	non-coding (NR_015505, exon 18 of 20)	Gm35612	predicted gene, 35612	69.6942	39.465	-30.2296573483014
chrX.75739901.75740000	intron (NR_029443, intron 6 of 8)	4933407K13Rik	RIKEN cDNA 4933407K13 gene	64.6066	34.363	-30.2424804046488
chrX.50605101.50605200	intron (NR_015505, intron 7 of 19)	Firre	functional intergenic repeating RNA element	68.23	37.9887	-30.2425259422406
chrX.166535001.166535100	intron (NM_019397, intron 9 of 11)	Tceanc	transcription elongation factor A (SII) N-terminal and central domain containing	68.2919	38.0122	-30.257534862798
chrX.50607801.50607900	intron (NR_015505, intron 7 of 19)	Firre	functional intergenic repeating RNA element	72.9568	42.6155	-30.342052806007
chrX.11885001.11885100	Intergenic	Bcor	BCL6 interacting corepressor	83.1049	52.6688	-30.4414414414414
chrX.74243401.74243500	intron (NM_001290421, intron 1 of 46)	Flna	filamin, alpha	79.433	48.8527	-30.5776622814141
chrX.50614201.50614300	intron (NR_015505, intron 4 of 19)	Firre	functional intergenic repeating RNA element	67.692	37.0985	-30.5955334987593
chrX.75729901.75730000	intron (NR_029443, intron 8 of 8)	4933407K13Rik	RIKEN cDNA 4933407K13 gene	85.6564	55.049	-30.6085205812973
chrX.101084201.101084300	5' UTR (NM_007515, exon 3 of 13)	Slc7a3	solute carrier family 7 (cationic amino acid transporter, y+ system), member 3	61.9033	31.2484	-30.6547619047619
chrX.75744501.75744600	intron (NR_029443, intron 5 of 8)	4933407K13Rik	RIKEN cDNA 4933407K13 gene	86.2533	55.5591	-30.690562420538
chrX.138719301.138719400	intron (NM_030688, intron 6 of 10)	Nrk	Nik related kinase	88.656	57.9602	-30.6965174129353
chrX.50580801.50580900	non-coding (NR_015505, exon 15 of 20)	Gm35612	predicted gene, 35612	81.6919	50.9873	-30.7049780820273
chrX.38038301.38038400	exon (NM_001034856, exon 5 of 5)	Btg1-ps2	B cell translocation gene 1, anti-proliferative, pseudogene 2	79.508	48.7942	-30.7130159984199
chrX.75730001.75730100	intron (NR_029443, intron 8 of 8)	4933407K13Rik	RIKEN cDNA 4933407K13 gene	76.9549	46.0895	-30.8629253547087
chrX.135744901.135745000	5' UTR (NM_001009575, exon 4 of 4)	Mir7646	microRNA 7646	85.6192	54.7371	-30.8840729274166
chrX.50605301.50605400	intron (NR_015505, intron 7 of 19)	Firre	functional intergenic repeating RNA element	67.7182	36.807	-30.9130083490439
chrX.48148101.48148200	intron (NM_001313749, intron 1 of 7)	Sash3	SAM and SH3 domain containing 3	91.3786	60.4644	-30.9141940657578
chrX.7317201.7317300	intron (NM_001243762, intron 1 of 13)	Clcn5	chloride channel, voltage-sensitive 5	98.334	67.4134	-30.9176029962547
chrX.70771401.70771500	Intergenic	Gm14725	predicted gene 14725	73.405	42.4837	-30.92059518843
chrX.20875301.20875400	TTS (NM_011593)	Timp1	tissue inhibitor of metalloproteinase 1	71.8981	40.9532	-30.9444509368548
chrX.23695601.23695700	intron (NM_175180, intron 1 of 19)	Wdr44	WD repeat domain 44	75.245	44.215	-31.0298376776453
chrX.75733901.75734000	intron (NR_029443, intron 7 of 8)	4933407K13Rik	RIKEN cDNA 4933407K13 gene	68.0571	36.9998	-31.0576050564786
chrX.75749501.75749600	intron (NR_029443, intron 4 of 8)	4933407K13Rik	RIKEN cDNA 4933407K13 gene	75.5053	44.4425	-31.0629311976801
chrX.74261401.74261500	Intergenic	Emd	emerin	76.7877	45.6325	-31.1546463245492
chrX.106185501.106185600	Intergenic	Pgk1	phosphoglycerate kinase 1	73.485	42.3157	-31.1680636148721
chrX.75750501.75750600	intron (NR_029443, intron 4 of 8)	4933407K13Rik	RIKEN cDNA 4933407K13 gene	72.1463	40.978	-31.1704988768645
chrX.75744401.75744500	intron (NR_029443, intron 5 of 8)	4933407K13Rik	RIKEN cDNA 4933407K13 gene	70.7312	39.4859	-31.2445278298937
chrX.7733401.7733500	exon (NM_207202, exon 10 of 10)	Praf2	PRA1 domain family 2	80.5561	49.2846	-31.2732589048379
chrX.11753001.11753100	Intergenic	Bcor	BCL6 interacting corepressor	84.3531	53.0627	-31.2925170068027
chrX.26830901.26831000	Intergenic	Gm6121	predicted gene 6121	65.8725	34.7811	-31.3464235624123
chrX.75750401.75750500	intron (NR_029443, intron 4 of 8)	4933407K13Rik	RIKEN cDNA 4933407K13 gene	84.4964	53.151	-31.3469250547646
chrX.75750201.75750300	intron (NR_029443, intron 4 of 8)	4933407K13Rik	RIKEN cDNA 4933407K13 gene	80.1143	48.6669	-31.4469696969697
chrX.75729801.75729900	intron (NR_029443, intron 8 of 8)	4933407K13Rik	RIKEN cDNA 4933407K13 gene	77.5291	46.0352	-31.4966142299029
chrX.50604801.50604900	intron (NR_015505, intron 7 of 19)	Firre	functional intergenic repeating RNA element	75.7585	44.1147	-31.6399286987522
chrX.75758201.75758300	intron (NR_029443, intron 2 of 8)	4933407K13Rik	RIKEN cDNA 4933407K13 gene	75.0421	43.3561	-31.6875798619985
chrX.75734901.75735000	intron (NR_029443, intron 7 of 8)	4933407K13Rik	RIKEN cDNA 4933407K13 gene	83.3972	51.689	-31.7079147267827
chrX.38505601.38505700	Intergenic	Lamp2	lysosomal-associated membrane protein 2	88.8889	57.1421	-31.7460317460317
chrX.159764101.159764200	intron (NM_021389, intron 2 of 16)	Sh3kbp1	SH3-domain kinase binding protein 1	53.2477	21.4267	-31.8181818181818
chrX.73684301.73684400	Intergenic	Slc6a8	solute carrier family 6 (neurotransmitter transporter, creatine), member 8	94.5846	62.7053	-31.8785780854746
chrX.150550301.150550400	intron (NM_001102446, intron 1 of 10)	Mir3620	microRNA 3620	91.9074	60.0004	-31.9075144508671
chrX.50602801.50602900	intron (NR_015505, intron 8 of 19)	Firre	functional intergenic repeating RNA element	69.9638	37.9141	-32.0523843020782
chrX.38593801.38593900	Intergenic	Mcts1	malignant T cell amplified sequence 1	75.7964	43.7181	-32.0775853791249
chrX.151049101.151049200	intron (NM_008001, intron 1 of 17)	Fgd1	FYVE, RhoGEF and PH domain containing 1	68.8385	36.7542	-32.0884429580082
chrX.73636401.73636500	Intergenic	Dusp9	dual specificity phosphatase 9	62.7647	30.6717	-32.0911108210416
chrX.101334001.101334100	Intergenic	Nlgn3	neuroligin 3	77.1512	44.9678	-32.186025584902
chrX.11697001.11697100	Intergenic	H2al1j	H2A histone family member L1J	83.8706	51.627	-32.258064516129
chrX.50611801.50611900	intron (NR_015505, intron 5 of 19)	Firre	functional intergenic repeating RNA element	83.2001	50.8098	-32.3891891891892
chrX.50614401.50614500	intron (NR_015505, intron 4 of 19)	Firre	functional intergenic repeating RNA element	65.2161	32.773	-32.4420609078721
chrX.75759101.75759200	intron (NR_029443, intron 2 of 8)	4933407K13Rik	RIKEN cDNA 4933407K13 gene	90.8924	58.4327	-32.4624102002517
chrX.50577101.50577200	intron (NR_015505, intron 16 of 19)	Gm35612	predicted gene, 35612	73.3347	40.7356	-32.596991290578
chrX.52366101.52366200	intron (NM_016697, intron 5 of 7)	Mir6384	microRNA 6384	74.2846	41.5942	-32.692793931732
chrX.50580701.50580800	non-coding (NR_015505, exon 15 of 20)	Gm35612	predicted gene, 35612	86.361	53.6465	-32.717803030303
chrX.50597501.50597600	intron (NR_015505, intron 10 of 19)	Firre	functional intergenic repeating RNA element	88.4613	55.721	-32.7386468952734
chrX.50617201.50617300	intron (NR_015505, intron 3 of 19)	Firre	functional intergenic repeating RNA element	70.143	37.4014	-32.7402872704014
chrX.103384501.103384600	intron (NM_009767, intron 3 of 5)	Chic1	cysteine-rich hydrophobic domain 1	90.7004	57.9565	-32.7431289640592
chrX.7830001.7830100	intron (NM_008423, intron 1 of 5)	Kcnd1	potassium voltage-gated channel, Shal-related family, member 1	85.0917	52.1872	-32.9080777275703
chrX.51020301.51020400	Intergenic	Rap2c	RAP2C, member of RAS oncogene family	77.1432	44.2161	-32.9251700680272
chrX.75735001.75735100	intron (NR_029443, intron 7 of 8)	4933407K13Rik	RIKEN cDNA 4933407K13 gene	88.8901	55.9379	-32.9506039947375
chrX.11885101.11885200	Intergenic	Bcor	BCL6 interacting corepressor	91.2191	58.0866	-33.0272787757818
chrX.50615101.50615200	intron (NR_015505, intron 4 of 19)	Firre	functional intergenic repeating RNA element	68.3732	35.3173	-33.0543837704528
chrX.50566701.50566800	intron (NR_015505, intron 19 of 19)	Gm35612	predicted gene, 35612	74.4008	41.2461	-33.1529976019185
chrX.37081601.37081700	TTS (NM_026055)	Snora69	small nucleolar RNA, H/ACA box 69	72.9974	39.7614	-33.2409638554217
chrX.11964501.11964600	Intergenic	Bcor	BCL6 interacting corepressor	90.0713	56.7789	-33.2929259150887
chrX.50597801.50597900	intron (NR_015505, intron 10 of 19)	Firre	functional intergenic repeating RNA element	76.5237	43.2273	-33.3000151446312
chrX.50614601.50614700	intron (NR_015505, intron 4 of 19)	Firre	functional intergenic repeating RNA element	75.872	42.5284	-33.3408295852074
chrX.11994201.11994300	Intergenic	Bcor	BCL6 interacting corepressor	67.1889	33.8165	-33.3710748792271
chrX.48127901.48128000	intron (NM_001289729, intron 14 of 20)	Sash3	SAM and SH3 domain containing 3	82.7951	49.4032	-33.3909370199693
chrX.169881801.169881900	intron (NM_001290505, intron 1 of 9)	Mid1	midline 1	81.887	48.4061	-33.4821204674256
chrX.50600401.50600500	intron (NR_015505, intron 9 of 19)	Firre	functional intergenic repeating RNA element	75.2223	41.7252	-33.4951603145796
chrX.50597301.50597400	intron (NR_015505, intron 10 of 19)	Firre	functional intergenic repeating RNA element	67.384	33.8854	-33.4953504187714
chrX.71559701.71559800	exon (NM_001293623, exon 5 of 5)	Hmgb3	high mobility group box 3	66.1778	32.5591	-33.6183310533516
chrX.13655101.13655200	intron (NM_001284503, intron 5 of 26)	Gpr82	G protein-coupled receptor 82	74.5283	40.8896	-33.6416023794033
chrX.150564901.150565000	intron (NM_001102446, intron 8 of 10)	Mir3620	microRNA 3620	82.1092	48.4247	-33.6677631578947
chrX.75749401.75749500	intron (NR_029443, intron 4 of 8)	4933407K13Rik	RIKEN cDNA 4933407K13 gene	85.8794	52.174	-33.7066380634309
chrX.50580401.50580500	intron (NR_015505, intron 15 of 19)	Gm35612	predicted gene, 35612	78.8547	45.1115	-33.7445651782045
chrX.166387101.166387200	3' UTR (NM_023122, exon 7 of 7)	Gpm6b	glycoprotein m6b	74.3889	40.6248	-33.765243902439
chrX.11921401.11921500	Intergenic	Bcor	BCL6 interacting corepressor	80.5332	46.7389	-33.7918430165448
chrX.50617401.50617500	intron (NR_015505, intron 3 of 19)	Firre	functional intergenic repeating RNA element	88.9451	55.1317	-33.8142885731439
chrX.7566701.7566800	intron (NM_138605, intron 1 of 3)	Flicr	Foxp3 regulating long intergenic noncoding RNA	80.5964	46.7411	-33.8578844905905
chrX.75740801.75740900	intron (NR_029443, intron 6 of 8)	4933407K13Rik	RIKEN cDNA 4933407K13 gene	69.5891	35.3347	-34.2549542289174
chrX.139796501.139796600	Intergenic	Cldn2	claudin 2	73.3331	39.0613	-34.2708333333333
chrX.159648601.159648700	intron (NM_001135727, intron 1 of 17)	Sh3kbp1	SH3-domain kinase binding protein 1	83.3343	48.9899	-34.3434343434343
chrX.140529001.140529100	Intergenic	Tsc22d3	TSC22 domain family, member 3	79.5172	44.9688	-34.5516293361365
chrX.75734301.75734400	intron (NR_029443, intron 7 of 8)	4933407K13Rik	RIKEN cDNA 4933407K13 gene	73.4861	38.5536	-34.9134199134199
chrX.75744701.75744800	intron (NR_029443, intron 5 of 8)	4933407K13Rik	RIKEN cDNA 4933407K13 gene	76.4283	41.452	-34.9788982229661
chrX.75739801.75739900	intron (NR_029443, intron 6 of 8)	4933407K13Rik	RIKEN cDNA 4933407K13 gene	87.6325	52.6515	-34.9811531981658
chrX.75729601.75729700	intron (NR_029443, intron 8 of 8)	4933407K13Rik	RIKEN cDNA 4933407K13 gene	66.6673	31.6408	-35.0282485875706
chrX.50603101.50603200	intron (NR_015505, intron 8 of 19)	Firre	functional intergenic repeating RNA element	71.788	36.6453	-35.1439205355632
chrX.95446301.95446400	Intergenic	Amer1	APC membrane recruitment 1	79.7126	44.5286	-35.1818430407438
chrX.13329601.13329700	Intergenic	Ddx3x	DEAD/H (Asp-Glu-Ala-Asp/His) box polypeptide 3, X-linked	84.7211	49.4551	-35.2598566308244
chrX.103482401.103482500	non-coding (NR_001570, exon 1 of 8)	Xist	inactive X specific transcripts	73.6278	38.3564	-35.270209242812
chrX.50605501.50605600	intron (NR_015505, intron 7 of 19)	Firre	functional intergenic repeating RNA element	82.9878	47.7017	-35.2864024419326
chrX.164059401.164059500	Intergenic	Siah1b	siah E3 ubiquitin protein ligase 1B	85.4832	50.1843	-35.3020527859238
chrX.73969501.73969600	Intergenic	Hcfc1	host cell factor C1	90.7858	55.2151	-35.5747497578302
chrX.50572601.50572700	intron (NR_015505, intron 17 of 19)	Gm35612	predicted gene, 35612	69.7397	34.0268	-35.7090643274854
chrX.11984401.11984500	Intergenic	Bcor	BCL6 interacting corepressor	94.3392	58.6216	-35.718932986337
chrX.75733801.75733900	intron (NR_029443, intron 7 of 8)	4933407K13Rik	RIKEN cDNA 4933407K13 gene	80.8339	44.9514	-35.8833493496774
chrX.50607901.50608000	intron (NR_015505, intron 7 of 19)	Firre	functional intergenic repeating RNA element	88.1578	52.261	-35.8954699022642
chrX.151050701.151050800	intron (NM_008001, intron 1 of 17)	Fgd1	FYVE, RhoGEF and PH domain containing 1	60.7173	24.6593	-36.0567514677104
chrX.50591001.50591100	intron (NR_015505, intron 12 of 19)	Firre	functional intergenic repeating RNA element	89.5687	53.3783	-36.1963190184049
chrX.50566601.50566700	intron (NR_015505, intron 19 of 19)	Gm35612	predicted gene, 35612	71.2739	35.0574	-36.2152560083595
chrX.75745601.75745700	intron (NR_029443, intron 5 of 8)	4933407K13Rik	RIKEN cDNA 4933407K13 gene	75.7089	39.574	-36.2319835277968
chrX.50577401.50577500	intron (NR_015505, intron 16 of 19)	Gm35612	predicted gene, 35612	87.4978	51.2479	-36.25
chrX.50590901.50591000	intron (NR_015505, intron 12 of 19)	Firre	functional intergenic repeating RNA element	79.2482	42.9317	-36.3187832883202
chrX.50600201.50600300	intron (NR_015505, intron 9 of 19)	Firre	functional intergenic repeating RNA element	86.6526	50.3069	-36.3419861871874
chrX.50614801.50614900	intron (NR_015505, intron 4 of 19)	Firre	functional intergenic repeating RNA element	82.5135	46.1182	-36.3885527406853
chrX.50597201.50597300	intron (NR_015505, intron 10 of 19)	Firre	functional intergenic repeating RNA element	86.4434	50.0003	-36.4406779661017
chrX.47971101.47971200	Intergenic	Ocrl	OCRL, inositol polyphosphate-5-phosphatase	79.5457	43.0743	-36.4685314685315
chrX.73969701.73969800	Intergenic	Hcfc1	host cell factor C1	92.9823	56.4497	-36.5308432371251
chrX.50599901.50600000	intron (NR_015505, intron 9 of 19)	Firre	functional intergenic repeating RNA element	85.6375	48.8729	-36.7614852421482
chrX.50572401.50572500	intron (NR_015505, intron 17 of 19)	Gm35612	predicted gene, 35612	85.7152	48.684	-37.0269348789635
chrX.50580501.50580600	intron (NR_015505, intron 15 of 19)	Gm35612	predicted gene, 35612	89.7967	52.7633	-37.0436247893653
chrX.75744601.75744700	intron (NR_029443, intron 5 of 8)	4933407K13Rik	RIKEN cDNA 4933407K13 gene	83.3547	46.2925	-37.0631676950331
chrX.50617301.50617400	intron (NR_015505, intron 3 of 19)	Firre	functional intergenic repeating RNA element	84.0125	46.4673	-37.5457297631114
chrX.50612101.50612200	intron (NR_015505, intron 5 of 19)	Firre	functional intergenic repeating RNA element	82.9984	45.1166	-37.8821548821549
chrX.103483901.103484000	promoter-TSS (NR_001570)	Xist	inactive X specific transcripts	77.3829	39.3964	-37.987012987013
chrX.50572301.50572400	intron (NR_015505, intron 17 of 19)	Gm35612	predicted gene, 35612	86.2201	48.0835	-38.1378171637327
chrX.50583901.50584000	intron (NR_015505, intron 13 of 19)	Gm35612	predicted gene, 35612	84.7245	46.5879	-38.1387865865478
chrX.150554301.150554400	intron (NM_001102446, intron 4 of 10)	Mir3620	microRNA 3620	84.9976	46.6107	-38.3088235294118
chrX.50617701.50617800	intron (NR_015505, intron 3 of 19)	Firre	functional intergenic repeating RNA element	84.839	46.3025	-38.5346957107568
chrX.75745701.75745800	intron (NR_029443, intron 5 of 8)	4933407K13Rik	RIKEN cDNA 4933407K13 gene	71.4284	32.8148	-38.6160714285714
chrX.74408301.74408400	intron (NM_001161424, intron 1 of 9)	Ikbkg	inhibitor of kappaB kinase gamma	66.2136	27.5857	-38.6300093196645
chrX.103482201.103482300	non-coding (NR_001570, exon 1 of 8)	Xist	inactive X specific transcripts	89.3372	50.3879	-38.9499463326475
chrX.103482101.103482200	non-coding (NR_001570, exon 1 of 8)	Xist	inactive X specific transcripts	87.9188	48.8426	-39.0727798673977
chrX.50611901.50612000	intron (NR_015505, intron 5 of 19)	Firre	functional intergenic repeating RNA element	80.2613	40.8445	-39.4180874722016
chrX.50584101.50584200	intron (NR_015505, intron 13 of 19)	Gm35612	predicted gene, 35612	81.8996	42.0612	-39.8372541221818
chrX.50590801.50590900	intron (NR_015505, intron 12 of 19)	Firre	functional intergenic repeating RNA element	84.0696	43.8484	-40.2212330916478
chrX.103482001.103482100	non-coding (NR_001570, exon 1 of 8)	Xist	inactive X specific transcripts	88.3083	47.873	-40.4369385621641
chrX.50602101.50602200	intron (NR_015505, intron 8 of 19)	Firre	functional intergenic repeating RNA element	80.6453	38.4619	-42.1836228287841
chrX.50580601.50580700	non-coding (NR_015505, exon 15 of 20)	Gm35612	predicted gene, 35612	74.5446	32.2279	-42.3179663937958
chrX.50612001.50612100	intron (NR_015505, intron 5 of 19)	Firre	functional intergenic repeating RNA element	79.2794	35.9703	-43.3080562576965
chrX.50577001.50577100	intron (NR_015505, intron 16 of 19)	Gm35612	predicted gene, 35612	85.2938	41.526	-43.7686939182453
chrX.103482301.103482400	non-coding (NR_001570, exon 1 of 8)	Xist	inactive X specific transcripts	87.8721	42.6453	-45.2315019214542
chrX.50602701.50602800	intron (NR_015505, intron 8 of 19)	Firre	functional intergenic repeating RNA element	76.6844	29.8829	-46.8003673193064
chrX.50602601.50602700	intron (NR_015505, intron 8 of 19)	Firre	functional intergenic repeating RNA element	80.8569	33.9321	-46.9252088784668
chrX.50600101.50600200	intron (NR_015505, intron 9 of 19)	Firre	functional intergenic repeating RNA element	89.9991	42.2617	-47.7380952380952

## Sheet: XCHR Higher in female
DMRs_ID	Annotation	Gene.Name	Gene.Description	Meth_Male	Meth_Female	Diff_Meth
chrX.12006701.12006800	Intergenic	Bcor	BCL6 interacting corepressor	1.33027	11.3274	10.00350162348
chrX.101332601.101332700	Intergenic	Nlgn3	neuroligin 3	4.72015	14.7267	10.0078849721707
chrX.112312001.112312100	intron (NM_001313734, intron 1 of 6)	Apool	apolipoprotein O-like	1.86785	11.8781	10.0082357575107
chrX.7697501.7697600	intron (NM_173747, intron 1 of 10)	Gpkow	G patch domain and KOW motifs	3.08556	13.0998	10.0118170227322
chrX.160995401.160995500	promoter-TSS (NM_001024624)	Cdkl5	cyclin-dependent kinase-like 5	2.33671	12.3497	10.013532474946
chrX.7878401.7878500	exon (NM_138606, exon 1 of 6)	Pim2	proviral integration site 2	3.32124	13.3352	10.0141938748883
chrX.10216401.10216500	promoter-TSS (NM_001177952)	Rpgr	retinitis pigmentosa GTPase regulator	4.47073	14.4901	10.0170916481892
chrX.102251301.102251400	promoter-TSS (NM_001276473)	Cited1	Cbp/p300-interacting transactivator with Glu/Asp-rich carboxy-terminal domain 1	2.9516	12.9671	10.0185870951774
chrX.98938201.98938300	exon (NM_207633, exon 1 of 7)	Yipf6	Yip1 domain family, member 6	2.49793	12.5235	10.0233644859813
chrX.166478801.166478900	intron (NM_019773, intron 1 of 2)	Rab9	RAB9, member RAS oncogene family	4.22807	14.2552	10.0278240226908
chrX.134307901.134308000	promoter-TSS (NM_145924)	Cenpi	centromere protein I	2.87618	12.9038	10.0294311987613
chrX.71556001.71556100	5' UTR (NM_001293623, exon 1 of 5)	Hmgb3	high mobility group box 3	7.20511	17.2348	10.0296841799818
chrX.140543401.140543500	promoter-TSS (NR_122039)	Tsc22d3	TSC22 domain family, member 3	26.2518	36.2794	10.0321279139271
chrX.73639201.73639300	promoter-TSS (NM_029352)	Dusp9	dual specificity phosphatase 9	5.39659	15.4342	10.0376289278004
chrX.151802901.151803000	promoter-TSS (NM_021523)	Huwe1	HECT, UBA and WWE domain containing 1	2.69	12.7297	10.0381970970206
chrX.56456001.56456100	intron (NM_172779, intron 2 of 16)	Ints6l	integrator complex subunit 6 like	3.61987	13.6589	10.0445656577634
chrX.94366601.94366700	promoter-TSS (NM_026673)	Apoo	apolipoprotein O	3.85182	13.8965	10.0464122269234
chrX.161909201.161909300	intron (NM_001290526, intron 1 of 8)	Rai2	retinoic acid induced 2	9.5942	19.6474	10.0519163877867
chrX.139871501.139871600	5' UTR (NM_029413, exon 1 of 16)	Morc4	microrchidia 4	4.11482	14.1763	10.0590349716682
chrX.36330001.36330100	intron (NM_028894, intron 1 of 10)	Lonrf3	LON peptidase N-terminal domain and ring finger 3	0.950601	11.0093	10.061190980774
chrX.102185801.102185900	intron (NM_009094, intron 5 of 6)	Rps4x	ribosomal protein S4, X-linked	28.8342	38.8944	10.0621606122608
chrX.94121301.94121400	intron (NM_001358356, intron 1 of 8)	Zfx	zinc finger protein X-linked	3.16179	13.2243	10.0622136211278
chrX.74270701.74270800	promoter-TSS (NM_052835)	Rpl10	ribosomal protein L10	3.05433	13.1205	10.0642481623568
chrX.42151301.42151400	intron (NM_021465, intron 1 of 32)	Stag2	stromal antigen 2	3.92908	13.9923	10.065321254786
chrX.20663601.20663700	intron (NM_001136085, intron 1 of 25)	Uba1	ubiquitin-like modifier activating enzyme 1	4.64922	14.7278	10.0752053685063
chrX.134601601.134601700	promoter-TSS (NM_013463)	Hnrnph2	heterogeneous nuclear ribonucleoprotein H2	2.86172	12.9415	10.079300597505
chrX.112600501.112600600	promoter-TSS (NM_177747)	Zfp711	zinc finger protein 711	5.33821	15.429	10.0893518905664
chrX.78583501.78583600	intron (NM_001289683, intron 1 of 4)	Prrg1	proline rich Gla (G-carboxyglutamic acid) 1	3.96228	14.0569	10.0912028572643
chrX.51681001.51681100	promoter-TSS (NM_015819)	Hs6st2	heparan sulfate 6-O-sulfotransferase 2	2.64921	12.7449	10.0960914166991
chrX.73594701.73594800	Intergenic	Dusp9	dual specificity phosphatase 9	8.71866	18.8211	10.1003625431073
chrX.12077401.12077500	intron (NM_001168321, intron 1 of 13)	Bcor	BCL6 interacting corepressor	0.780939	10.8827	10.1026801114713
chrX.20658701.20658800	intron (NM_001276317, intron 1 of 25)	Uba1	ubiquitin-like modifier activating enzyme 1	3.30009	13.4159	10.1127473538886
chrX.75084601.75084700	intron (NM_181584, intron 1 of 9)	Gab3	growth factor receptor bound protein 2-associated protein 3	4.68137	14.7962	10.1166463395566
chrX.13486601.13486700	exon (NM_173415, exon 3 of 3)	Nyx	nyctalopin	32.5936	42.7145	10.11966442376
chrX.53977101.53977200	Intergenic	Xlr	X-linked lymphocyte-regulated	14.3437	24.4692	10.1220420784735
chrX.151344301.151344400	exon (NM_198105, exon 1 of 16)	Fam120c	family with sequence similarity 120, member C	2.42262	12.5475	10.1248159798346
chrX.135742101.135742200	promoter-TSS (NM_026081)	Gprasp1	G protein-coupled receptor associated sorting protein 1	2.52722	12.6719	10.1459803514598
chrX.153037501.153037600	promoter-TSS (NM_023788)	Mageh1	melanoma antigen, family H, 1	2.94222	13.087	10.1462521259476
chrX.48623801.48623900	intron (NM_001290705, intron 1 of 9)	Slc25a14	solute carrier family 25 (mitochondrial carrier, brain), member 14	2.92914	13.0744	10.1489951489951
chrX.48462701.48462800	intron (NM_019680, intron 1 of 8)	Elf4	E74-like factor 4 (ets domain transcription factor)	2.71396	12.8676	10.1533147331408
chrX.20704501.20704600	intron (NM_145628, intron 1 of 20)	Usp11	ubiquitin specific peptidase 11	3.23577	13.3931	10.159364147478
chrX.103356101.103356200	promoter-TSS (NM_009767)	Chic1	cysteine-rich hydrophobic domain 1	17.3936	27.5559	10.1650214753975
chrX.134585801.134585900	intron (NM_019865, intron 1 of 4)	Rpl36a	ribosomal protein L36A	3.63639	13.8079	10.169961543417
chrX.8193401.8193500	promoter-TSS (NM_007898)	Ebp	phenylalkylamine Ca2+ antagonist (emopamil) binding protein	5.92559	16.0928	10.1702499847446
chrX.168673601.168673700	intron (NM_010832, intron 1 of 11)	Msl3	MSL complex subunit 3	2.55971	12.7304	10.1718717550255
chrX.12080001.12080100	5' UTR (NM_175046, exon 1 of 14)	Bcor	BCL6 interacting corepressor	1.2783	11.4546	10.178628616162
chrX.151016901.151017000	intron (NM_001168600, intron 1 of 15)	Gnl3l	guanine nucleotide binding protein-like 3 (nucleolar)-like	4.58557	14.769	10.1833944435032
chrX.140665401.140665500	intron (NM_001358367, intron 1 of 9)	Mid2	midline 2	0.396468	10.5892	10.1914098972922
chrX.72987201.72987300	promoter-TSS (NM_009549)	Zfp185	zinc finger protein 185	1.95978	12.1544	10.193365883903
chrX.74429001.74429100	promoter-TSS (NM_010547)	G6pdx	glucose-6-phosphate dehydrogenase X-linked	4.1144	14.3109	10.193958492946
chrX.86192701.86192800	exon (NM_007430, exon 1 of 2)	Nr0b1	nuclear receptor subfamily 0, group B, member 1	5.87377	16.0708	10.1992351344683
chrX.20425801.20425900	intron (NM_199317, intron 1 of 12)	Jade3	jade family PHD finger 3	4.06436	14.2648	10.2007691029426
chrX.12673801.12673900	promoter-TSS (NM_175141)	1810030O07Rik	RIKEN cDNA 1810030O07 gene	10.5396	20.7412	10.2026241488125
chrX.162828301.162828400	intron (NM_001290777, intron 1 of 5)	Txlng	taxilin gamma	8.73508	18.9397	10.2030727858739
chrX.166478701.166478800	intron (NM_019773, intron 1 of 2)	Rab9	RAB9, member RAS oncogene family	2.41737	12.6282	10.210079082888
chrX.7319101.7319200	5' UTR (NM_001243762, exon 1 of 14)	Clcn5	chloride channel, voltage-sensitive 5	2.8643	13.0802	10.2137888375978
chrX.102188801.102188900	intron (NM_009094, intron 1 of 6)	Rps4x	ribosomal protein S4, X-linked	2.07871	12.2977	10.2198484957106
chrX.73228201.73228300	promoter-TSS (NM_007978)	F8a	factor 8-associated gene A	2.52554	12.7452	10.2212185323413
chrX.20819201.20819300	Intergenic	Araf	Araf proto-oncogene, serine/threonine kinase	4.72277	14.9432	10.221708116445
chrX.111894501.111894600	Intergenic	Hdx	highly divergent homeobox	6.66733	16.8896	10.2252252252252
chrX.8075001.8075100	promoter-TSS (NM_011514)	Suv39h1	suppressor of variegation 3-9 1	3.12886	13.3624	10.2342668145129
chrX.159257001.159257100	intron (NM_148945, intron 1 of 21)	Rps6ka3	ribosomal protein S6 kinase polypeptide 3	0.940415	11.172	10.2371607642692
chrX.12760801.12760900	intron (NM_001048208, intron 1 of 30)	Med14	mediator complex subunit 14	5.8811	16.1202	10.2378656380585
chrX.36645501.36645600	promoter-TSS (NM_001081956)	Akap17b	A kinase (PRKA) anchor protein 17B	2.7514	12.995	10.2434210526316
chrX.7763601.7763700	promoter-TSS (NM_001271491)	Tfe3	transcription factor E3	4.93283	15.2003	10.2656990131013
chrX.158042901.158043000	5' UTR (NM_177751, exon 1 of 22)	Cnksr2	connector enhancer of kinase suppressor of Ras 2	2.52661	12.7992	10.2753724426985
chrX.12087201.12087300	intron (NM_001168321, intron 1 of 13)	Bcor	BCL6 interacting corepressor	4.58576	14.8625	10.2769513495189
chrX.20425101.20425200	promoter-TSS (NM_001289684)	Jade3	jade family PHD finger 3	4.03552	14.3144	10.2777893364403
chrX.155262801.155262900	intron (NM_019736, intron 1 of 14)	Acot9	acyl-CoA thioesterase 9	1.8053	12.0859	10.2806831722494
chrX.7671001.7671100	intron (NM_019755, intron 1 of 4)	Plp2	proteolipid protein 2	3.64753	13.9288	10.2815089485035
chrX.23693501.23693600	intron (NM_175180, intron 1 of 19)	Wdr44	WD repeat domain 44	1.84384	12.1256	10.2815193354042
chrX.140456401.140456500	promoter-TSS (NM_021463)	Prps1	phosphoribosyl pyrophosphate synthetase 1	5.21807	15.4993	10.2858984188362
chrX.7319001.7319100	intron (NM_001243762, intron 1 of 13)	Clcn5	chloride channel, voltage-sensitive 5	2.00198	12.2902	10.291052114061
chrX.134585701.134585800	promoter-TSS (NM_019865)	Rpl36a	ribosomal protein L36A	4.00884	14.3006	10.2933787247496
chrX.44367901.44368000	exon (NM_175539, exon 1 of 1)	Dcaf12l2	DDB1 and CUL4 associated factor 12-like 2	2.52095	12.8193	10.2971734148205
chrX.64276901.64277000	promoter-TSS (NM_178740)	Slitrk4	SLIT and NTRK-like family, member 4	4.39341	14.6978	10.3018048008061
chrX.95711601.95711700	promoter-TSS (NM_001034907)	Zc3h12b	zinc finger CCCH-type containing 12B	4.22195	14.5339	10.311590248362
chrX.133692101.133692200	intron (NR_153117, intron 1 of 3)	Pcdh19	protocadherin 19	1.06245	11.3815	10.3167672276913
chrX.100626301.100626400	promoter-TSS (NM_028303)	Kif4	kinesin family member 4	3.0679	13.3838	10.3178006479893
chrX.134308701.134308800	5' UTR (NM_145924, exon 3 of 23)	Cenpi	centromere protein I	22.0538	32.3732	10.3196183225293
chrX.164420001.164420100	intron (NR_152315, intron 1 of 5)	Piga	phosphatidylinositol glycan anchor biosynthesis, class A	0.686795	11.0116	10.3249394119054
chrX.38600501.38600600	promoter-TSS (NM_001356360)	Mcts1	malignant T cell amplified sequence 1	2.02673	12.3537	10.3265810094786
chrX.95968001.95968100	Intergenic	Las1l	LAS1-like (S. cerevisiae)	5.93021	16.2631	10.3279592117955
chrX.10717601.10717700	5' UTR (NM_001166635, exon 1 of 2)	Mid1ip1	Mid1 interacting protein 1 (gastrulation specific G12-like (zebrafish))	3.88615	14.215	10.3295765944871
chrX.163909601.163909700	intron (NM_001290378, intron 1 of 4)	Ap1s2	adaptor-related protein complex 1, sigma 2 subunit	6.36258	16.7015	10.3350200663061
chrX.136976601.136976700	intron (NM_001081983, intron 1 of 2)	Tmsb15b1	thymosin beta 15b1	3.06925	13.4093	10.3356216628528
chrX.7605401.7605500	promoter-TSS (NM_138603)	Ccdc22	coiled-coil domain containing 22	3.11323	13.4531	10.3362336435991
chrX.72825001.72825100	promoter-TSS (NM_020488)	Gabrq	gamma-aminobutyric acid (GABA) A receptor, subunit theta	4.77732	15.1167	10.3368673050616
chrX.73673901.73674000	exon (NM_001142810, exon 1 of 13)	Slc6a8	solute carrier family 6 (neurotransmitter transporter, creatine), member 8	5.73795	16.0736	10.337088284312
chrX.153037801.153037900	promoter-TSS (NM_023788)	9530051G07Rik	RIKEN cDNA 9530051G07 gene	1.98434	12.3226	10.3378345131064
chrX.42152301.42152400	intron (NM_021465, intron 1 of 32)	Stag2	stromal antigen 2	2.91583	13.2608	10.3430018416206
chrX.139685201.139685300	exon (NM_001081499, exon 1 of 21)	Tbc1d8b	TBC1 domain family, member 8B	2.74854	13.0975	10.3523782490572
chrX.7728701.7728800	TTS (NM_001290792)	Praf2	PRA1 domain family 2	6.28122	16.6576	10.372315245025
chrX.74270201.74270300	promoter-TSS (NM_052835)	Rpl10	ribosomal protein L10	0.955615	11.3471	10.3920304537361
chrX.159257301.159257400	intron (NM_148945, intron 1 of 21)	Rps6ka3	ribosomal protein S6 kinase polypeptide 3	7.53174	17.9253	10.3957901152093
chrX.37827101.37827200	promoter-TSS (NM_008955)	Rhox6	reproductive homeobox 6	27.5883	37.993	10.4083237094509
chrX.81070901.81071000	exon (NM_138751, exon 1 of 3)	Tmem47	transmembrane protein 47	2.10045	12.5225	10.4164985976004
chrX.135839101.135839200	5' UTR (NM_001163015, exon 1 of 7)	Gprasp2	G protein-coupled receptor associated sorting protein 2	5.21578	15.6369	10.4197596519607
chrX.102644001.102644100	5' UTR (NM_008832, exon 1 of 33)	Phka1	phosphorylase kinase alpha 1	3.10452	13.5286	10.4271401857356
chrX.37190901.37191000	promoter-TSS (NM_153503)	Rnf113a1	ring finger protein 113A1	6.38234	16.8123	10.4296307336886
chrX.102252001.102252100	promoter-TSS (NM_007709)	Cited1	Cbp/p300-interacting transactivator with Glu/Asp-rich carboxy-terminal domain 1	1.78245	12.212	10.4327599953436
chrX.20659101.20659200	intron (NM_001276317, intron 1 of 25)	Uba1	ubiquitin-like modifier activating enzyme 1	4.41763	14.8553	10.4394721744119
chrX.38634801.38634900	intron (NM_021550, intron 1 of 1)	C1galt1c1	C1GALT1-specific chaperone 1	0.497313	10.9371	10.4399875621891
chrX.164269601.164269700	5' UTR (NM_027153, exon 1 of 10)	Pir	pirin	8.63825	19.0835	10.4420364887923
chrX.101222901.101223000	promoter-TSS (NM_018875)	Snx12	sorting nexin 12	10.5602	20.9997	10.4426092977052
chrX.102644601.102644700	promoter-TSS (NM_008832)	Phka1	phosphorylase kinase alpha 1	1.66902	12.1179	10.4459200257698
chrX.102250401.102250500	intron (NM_001276466, intron 1 of 2)	Cited1	Cbp/p300-interacting transactivator with Glu/Asp-rich carboxy-terminal domain 1	4.29116	14.745	10.454372469383
chrX.36796601.36796700	intron (NM_007451, intron 1 of 3)	Slc25a5	solute carrier family 25 (mitochondrial carrier, adenine nucleotide translocator), member 5	3.62295	14.0754	10.4551860499358
chrX.95025601.95025700	exon (NM_178753, exon 1 of 1)	Spin4	spindlin family, member 4	10.6384	21.0978	10.4567101791894
chrX.134718101.134718200	intron (NM_001166379, intron 1 of 3)	Armcx1	armadillo repeat containing, X-linked 1	15.2427	25.7027	10.4584403531113
chrX.48694901.48695000	promoter-TSS (NM_173376)	Rbmx2	RNA binding motif protein, X-linked 2	3.46721	13.9302	10.4603167129651
chrX.8146001.8146100	promoter-TSS (NM_016809)	Rbm3	RNA binding motif (RNP1, RRM) protein 3	3.45205	13.9138	10.4683908045977
chrX.8146101.8146200	promoter-TSS (NM_016809)	Rbm3	RNA binding motif (RNP1, RRM) protein 3	2.51315	12.9873	10.4737854737855
chrX.152015801.152015900	promoter-TSS (NM_019710)	Ribc1	RIB43A domain with coiled-coils 1	6.666	17.1472	10.4793510324484
chrX.122397001.122397100	5' UTR (NM_138742, exon 1 of 1)	Nap1l3	nucleosome assembly protein 1-like 3	4.26256	14.7472	10.4806668066214
chrX.99135601.99135700	promoter-TSS (NM_010110)	Efnb1	ephrin B1	23.2358	33.723	10.4875131809611
chrX.141721901.141722000	exon (NM_010572, exon 1 of 2)	Irs4	insulin receptor substrate 4	5.1957	15.6886	10.4892966360856
chrX.93281101.93281200	Intergenic	Arx	aristaless related homeobox	6.46925	16.9631	10.4938406002203
chrX.151802501.151802600	promoter-TSS (NM_021523)	Huwe1	HECT, UBA and WWE domain containing 1	0.748275	11.2489	10.5
chrX.134600801.134600900	promoter-TSS (NM_001313717)	Gla	galactosidase, alpha	3.34	13.8409	10.501932286221
chrX.7765501.7765600	exon (NM_001105196, exon 2 of 9)	Tfe3	transcription factor E3	4.12027	14.6343	10.5115247769814
chrX.53369901.53370000	intron (NM_001358456, intron 1 of 6)	Mospd1	motile sperm domain containing 1	5.06379	15.5809	10.5185213604711
chrX.41911301.41911400	intron (NM_001033422, intron 1 of 38)	Thoc2	THO complex 2	4.44985	14.968	10.5190213045719
chrX.56455001.56455100	5' UTR (NM_172779, exon 1 of 17)	Ints6l	integrator complex subunit 6 like	3.75606	14.288	10.5298457411133
chrX.12090001.12090100	intron (NM_001168321, intron 1 of 13)	Bcor	BCL6 interacting corepressor	22.9469	33.476	10.5318623370905
chrX.85775901.85776000	intron (NM_212444, intron 1 of 19)	Gk	glycerol kinase	6.30305	16.8422	10.5351143816989
chrX.100768301.100768400	exon (NM_001177778, exon 1 of 20)	Dlg3	discs large MAGUK scaffold protein 3	38.4969	49.0324	10.5357393334819
chrX.74313001.74313100	promoter-TSS (NM_138607)	Fam50a	family with sequence similarity 50, member A	1.33954	11.8822	10.5411078567939
chrX.101274001.101274100	promoter-TSS (NM_021521)	Med12	mediator complex subunit 12	1.89486	12.441	10.5415101693714
chrX.56597801.56597900	promoter-TSS (NM_146234)	Mmgt1	membrane magnesium transporter 1	1.66268	12.2026	10.542016570969
chrX.7947501.7947600	intron (NM_001130416, intron 1 of 28)	Hdac6	histone deacetylase 6	5.32664	15.8734	10.543601449391
chrX.12079801.12079900	5' UTR (NM_175046, exon 1 of 14)	Bcor	BCL6 interacting corepressor	2.55333	13.0965	10.545679847535
chrX.48285901.48286000	promoter-TSS (NR_045916)	9530027J09Rik	RIKEN cDNA 9530027J09 gene	6.19587	16.7489	10.5483284161609
chrX.98938301.98938400	intron (NM_207633, intron 1 of 6)	Yipf6	Yip1 domain family, member 6	2.5459	13.0955	10.5516100263314
chrX.134276801.134276900	5' UTR (NM_172540, exon 1 of 13)	Trmt2b	TRM2 tRNA methyltransferase 2B	0.757576	11.3077	10.5519480519481
chrX.56374701.56374800	exon (NM_183030, exon 1 of 2)	Smim10l2a	small integral membrane protein 10 like 2A	1.86667	12.4266	10.5592834402168
chrX.73214101.73214200	promoter-TSS (NM_001293676)	Xlr4b	X-linked lymphocyte-regulated 4B	20.6841	31.2586	10.5690062770033
chrX.163957901.163958000	exon (NM_009453, exon 2 of 11)	Zrsr2	zinc finger (CCCH type), RNA binding motif and serine/arginine rich 2	1.78206	12.3507	10.5716698218327
chrX.38565501.38565600	intron (NM_028288, intron 2 of 22)	Cul4b	cullin 4B	6.79362	17.3679	10.5735798577302
chrX.48594601.48594700	promoter-TSS (NM_001166648)	Zfp280c	zinc finger protein 280C	2.68161	13.2554	10.5738216163236
chrX.51017101.51017200	intron (NM_172413, intron 1 of 2)	Rap2c	RAP2C, member of RAS oncogene family	4.82334	15.398	10.5768488745981
chrX.58015301.58015400	Intergenic	Zic3	zinc finger protein of the cerebellum 3	21.3688	31.9466	10.5807704145654
chrX.140278301.140278400	Intergenic	Mir3475	microRNA 3475	3.40481	13.9855	10.5832185848177
chrX.64275801.64275900	intron (NM_178740, intron 1 of 2)	Slitrk4	SLIT and NTRK-like family, member 4	2.39626	12.9776	10.5875150541951
chrX.12122901.12123000	intron (NM_001168321, intron 1 of 13)	Bcor	BCL6 interacting corepressor	20.476	31.0692	10.5904761904762
chrX.36874401.36874500	5' UTR (NM_001313696, exon 1 of 6)	Ube2a	ubiquitin-conjugating enzyme E2A	0.438887	11.0328	10.5966448947304
chrX.136976901.136977000	promoter-TSS (NM_207267)	Tmsb15l	thymosin beta 15b like	2.22106	12.8208	10.5982905982906
chrX.64276801.64276900	5' UTR (NM_178740, exon 1 of 3)	Slitrk4	SLIT and NTRK-like family, member 4	2.54403	13.1425	10.5986527596697
chrX.151803501.151803600	5' UTR (NM_021523, exon 1 of 83)	Huwe1	HECT, UBA and WWE domain containing 1	1.42551	12.0246	10.5994609423882
chrX.99853301.99853400	Intergenic	Tmem28	transmembrane protein 28	3.6244	14.2222	10.6000063425618
chrX.13347501.13347600	Intergenic	Ddx3x	DEAD/H (Asp-Glu-Ala-Asp/His) box polypeptide 3, X-linked	6.05968	16.6673	10.6060606060606
chrX.137118301.137118400	intron (NM_007957, intron 3 of 4)	Esx1	extraembryonic, spermatogenesis, homeobox 1	3.6541	14.2647	10.6079436380227
chrX.105121401.105121500	exon (NM_053201, exon 1 of 1)	Magee1	melanoma antigen, family E, 1	2.59125	13.2033	10.6082073434125
chrX.152327401.152327500	promoter-TSS (NR_040269)	Kantr	Kdm5c adjacent non-coding transcript	2.66136	13.2717	10.6085746400471
chrX.48285101.48285200	intron (NR_045916, intron 1 of 3)	9530027J09Rik	RIKEN cDNA 9530027J09 gene	3.57795	14.1944	10.6152983923275
chrX.12077301.12077400	intron (NM_001168321, intron 1 of 13)	Bcor	BCL6 interacting corepressor	1.69346	12.3144	10.6234729452865
chrX.100626001.100626100	promoter-TSS (NM_028303)	Kif4	kinesin family member 4	5.25259	15.8819	10.6303019616404
chrX.103981501.103981600	promoter-TSS (NM_001358205)	Rlim	ring finger protein, LIM domain interacting	2.78149	13.4145	10.6339869281046
chrX.36795801.36795900	intron (NM_007451, intron 1 of 3)	Slc25a5	solute carrier family 25 (mitochondrial carrier, adenine nucleotide translocator), member 5	2.71543	13.3512	10.6355171672698
chrX.111462701.111462800	intron (NM_025949, intron 3 of 24)	Rps6ka6	ribosomal protein S6 kinase polypeptide 6	3.74801	14.3863	10.6371639493111
chrX.51017901.51018000	promoter-TSS (NM_172413)	Rap2c	RAP2C, member of RAS oncogene family	6.2315	16.8736	10.6415952581023
chrX.70365001.70365100	promoter-TSS (NM_010498)	Ids	iduronate 2-sulfatase	2.00274	12.6525	10.6519881695695
chrX.73214301.73214400	promoter-TSS (NM_001293676)	Xlr4b	X-linked lymphocyte-regulated 4B	23.8099	34.4629	10.6523867104278
chrX.8252201.8252300	5' UTR (NM_001290430, exon 1 of 13)	Ftsj1	FtsJ RNA methyltransferase homolog 1 (E. coli)	3.88966	14.5502	10.6628287354624
chrX.152769301.152769400	exon (NM_001290684, exon 1 of 10)	Shroom2	shroom family member 2	6.61042	17.2771	10.665952010338
chrX.36902101.36902200	intron (NM_029891, intron 1 of 2)	Nkrf	NF-kappaB repressing factor	27.7706	38.4376	10.6664066937378
chrX.20061001.20061100	exon (NM_021715, exon 1 of 2)	Chst7	carbohydrate (N-acetylglucosamino) sulfotransferase 7	5.54224	16.2094	10.6673204888903
chrX.12140601.12140700	intron (NR_045434, intron 1 of 3)	Bcor	BCL6 interacting corepressor	4.10608	14.7768	10.6728503232824
chrX.12159601.12159700	intron (NR_045434, intron 1 of 3)	Bcor	BCL6 interacting corepressor	0.455479	11.1389	10.6819928568199
chrX.73922301.73922400	promoter-TSS (NM_001310538)	Naa10	N(alpha)-acetyltransferase 10, NatA catalytic subunit	3.24742	13.9471	10.6984195780382
chrX.48209101.48209200	promoter-TSS (NM_172465)	Zdhhc9	zinc finger, DHHC domain containing 9	2.46387	13.164	10.6989199288389
chrX.53976501.53976600	Intergenic	Xlr	X-linked lymphocyte-regulated	3.39945	14.0961	10.699042281938
chrX.8145401.8145500	promoter-TSS (NR_033561)	Rbm3os	RNA binding motif protein 3, opposite strand	3.83062	14.5287	10.6996078106474
chrX.95711901.95712000	5' UTR (NM_001034907, exon 1 of 9)	Zc3h12b	zinc finger CCCH-type containing 12B	4.15716	14.8599	10.7016176104428
chrX.101979201.101979300	intron (NM_001163610, intron 1 of 7)	Rtl5	retrotransposon Gag like 5	11.9069	22.6105	10.703933747412
chrX.140457301.140457400	intron (NM_021463, intron 1 of 6)	Prps1	phosphoribosyl pyrophosphate synthetase 1	6.12218	16.8257	10.7042152137999
chrX.20663301.20663400	intron (NM_001136085, intron 1 of 25)	Uba1	ubiquitin-like modifier activating enzyme 1	1.49615	12.2131	10.716639526087
chrX.10486001.10486100	intron (NM_019634, intron 1 of 7)	Tspan7	tetraspanin 7	5.50609	16.2318	10.728184666395
chrX.48695001.48695100	promoter-TSS (NM_173376)	Rbmx2	RNA binding motif protein, X-linked 2	1.85521	12.5826	10.7286866544555
chrX.56455101.56455200	5' UTR (NM_172779, exon 1 of 17)	Ints6l	integrator complex subunit 6 like	1.57152	12.2996	10.732158488447
chrX.159254801.159254900	promoter-TSS (NM_148945)	Rps6ka3	ribosomal protein S6 kinase polypeptide 3	3.5534	14.2847	10.7324147933285
chrX.36903501.36903600	promoter-TSS (NM_029891)	Nkrf	NF-kappaB repressing factor	1.48257	12.2228	10.7402035978246
chrX.7574901.7575000	promoter-TSS (NM_001290574)	Ppp1r3f	protein phosphatase 1, regulatory (inhibitor) subunit 3F	3.05169	13.7953	10.7422559906487
chrX.48124701.48124800	intron (NM_001289729, intron 12 of 20)	Xpnpep2	X-prolyl aminopeptidase (aminopeptidase P) 2, membrane-bound	25.5985	36.3456	10.748111901531
chrX.12133401.12133500	intron (NM_001168321, intron 1 of 13)	Bcor	BCL6 interacting corepressor	1.81326	12.566	10.7509405386245
chrX.129611601.129611700	Intergenic	Diaph2	diaphanous related formin 2	10.7885	21.541	10.7511846824661
chrX.60404901.60405000	promoter-TSS (NM_001001798)	Atp11c	ATPase, class VI, type 11C	2.99265	13.7397	10.7512370670265
chrX.167382401.167382500	intron (NM_001313758, intron 1 of 6)	Prps2	phosphoribosyl pyrophosphate synthetase 2	3.30508	14.0575	10.7528945826345
chrX.155216001.155216100	intron (NM_009121, intron 1 of 5)	Sat1	spermidine/spermine N1-acetyl transferase 1	2.57367	13.3328	10.7609860664523
chrX.75096601.75096700	exon (NM_001359411, exon 2 of 16)	Dkc1	dyskeratosis congenita 1, dyskerin	5.19559	15.9624	10.7652829503134
chrX.162887901.162888000	intron (NM_025932, intron 1 of 8)	Syap1	synapse associated protein 1	1.73085	12.5009	10.7721382289417
chrX.9662701.9662800	intron (NM_025975, intron 1 of 4)	Dynlt3	dynein light chain Tctex-type 3	1.38829	12.1613	10.7732732732733
chrX.78583701.78583800	promoter-TSS (NM_001164275)	Prrg1	proline rich Gla (G-carboxyglutamic acid) 1	2.97195	13.7536	10.7766040688576
chrX.151521201.151521300	5' UTR (NM_177201, exon 1 of 19)	Phf8	PHD finger protein 8	2.90065	13.6875	10.7900595156967
chrX.157490601.157490700	intron (NM_009214, intron 1 of 10)	Sms	spermine synthase	7.48164	18.285	10.8014142844355
chrX.7922001.7922100	exon (NM_013892, exon 2 of 3)	Pcsk1n	proprotein convertase subtilisin/kexin type 1 inhibitor	3.96507	14.7677	10.8049415674904
chrX.48695201.48695300	intron (NM_173376, intron 1 of 5)	Rbmx2	RNA binding motif protein, X-linked 2	1.4462	12.25	10.8064609006104
chrX.159415301.159415400	intron (NM_001359317, intron 1 of 13)	Map7d2	MAP7 domain containing 2	3.90782	14.7241	10.813866427074
chrX.36796201.36796300	intron (NM_007451, intron 1 of 3)	Slc25a5	solute carrier family 25 (mitochondrial carrier, adenine nucleotide translocator), member 5	4.88664	15.6973	10.8157136305246
chrX.50635201.50635300	promoter-TSS (NR_015505)	Firre	functional intergenic repeating RNA element	4.87534	15.7023	10.8244305583552
chrX.135036201.135036300	non-coding (NR_040281, exon 1 of 3)	3632454L22Rik	RIKEN cDNA 3632454L22 gene	4.2869	15.1212	10.8341445079463
chrX.159627901.159628000	intron (NM_001135727, intron 1 of 17)	Sh3kbp1	SH3-domain kinase binding protein 1	3.44687	14.2834	10.8374384236453
chrX.37049301.37049400	exon (NM_173779, exon 1 of 1)	Sowahd	sosondowah ankyrin repeat domain family member D	2.39115	13.2349	10.8392076652422
chrX.12078001.12078100	intron (NM_001168321, intron 1 of 13)	Bcor	BCL6 interacting corepressor	10.9599	21.7983	10.8401766520656
chrX.6172901.6173000	promoter-TSS (NM_001031664)	Nudt10	nudix (nucleoside diphosphate linked moiety X)-type motif 10	3.03076	13.8687	10.8416481892092
chrX.107816401.107816500	promoter-TSS (NM_025921)	Fam46d	family with sequence similarity 46, member D	4.2634	15.1129	10.8451622669632
chrX.136115601.136115700	TTS (NR_045424)	5730412P04Rik	RIKEN cDNA 5730412P04 gene	21.5303	32.3749	10.8474113296352
chrX.7572601.7572700	promoter-TSS (NR_029473)	Flicr	Foxp3 regulating long intergenic noncoding RNA	21.9605	32.8134	10.8478508761394
chrX.12762901.12763000	promoter-TSS (NM_012005)	Gm14634	predicted gene 14634	6.029	16.8803	10.8499856725436
chrX.73716401.73716500	promoter-TSS (NM_012060)	Abcd1	ATP-binding cassette, sub-family D (ALD), member 1	6.33774	17.1905	10.8541476782761
chrX.37049001.37049100	exon (NM_173779, exon 1 of 1)	Sowahd	sosondowah ankyrin repeat domain family member D	1.35196	12.2062	10.8564408564409
chrX.7762501.7762600	promoter-TSS (NM_001271490)	Tfe3	transcription factor E3	1.63121	12.4889	10.8590166941846
chrX.160137301.160137400	intron (NM_008810, intron 1 of 10)	Pdha1	pyruvate dehydrogenase E1 alpha 1	4.3745	15.2383	10.8630952380952
chrX.140456201.140456300	promoter-TSS (NM_021463)	Prps1	phosphoribosyl pyrophosphate synthetase 1	6.02724	16.8949	10.8635822162584
chrX.160137401.160137500	intron (NM_008810, intron 1 of 10)	Pdha1	pyruvate dehydrogenase E1 alpha 1	5.06511	15.9321	10.8673362732313
chrX.137120101.137120200	5' UTR (NM_007957, exon 1 of 5)	Esx1	extraembryonic, spermatogenesis, homeobox 1	3.38188	14.2508	10.868971738537
chrX.139333401.139333500	promoter-TSS (NM_011635)	Trap1a	tumor rejection antigen P1A	27.4742	38.3462	10.8703784792877
chrX.159257101.159257200	intron (NM_148945, intron 1 of 21)	Rps6ka3	ribosomal protein S6 kinase polypeptide 3	3.1571	14.0321	10.8737258165176
chrX.85776401.85776500	exon (NM_001294138, exon 1 of 20)	Gk	glycerol kinase	3.74827	14.6221	10.8781082343293
chrX.12087301.12087400	intron (NM_001168321, intron 1 of 13)	Bcor	BCL6 interacting corepressor	3.76811	14.6467	10.8805617950194
chrX.58018801.58018900	Intergenic	Zic3	zinc finger protein of the cerebellum 3	10.6127	21.4999	10.8823437827726
chrX.169320401.169320500	promoter-TSS (NM_001331049)	Gm15246	predicted gene 15246	2.6837	13.5784	10.8959581560758
chrX.57393001.57393100	promoter-TSS (NM_011252)	Rbmx	RNA binding motif protein, X chromosome	2.90589	13.8077	10.903575219531
chrX.57053601.57053700	promoter-TSS (NM_029371)	Htatsf1	HIV TAT specific factor 1	4.38782	15.2976	10.9069188300606
chrX.141721701.141721800	exon (NM_010572, exon 1 of 2)	Irs4	insulin receptor substrate 4	1.86579	12.7794	10.9111101797913
chrX.70476901.70477000	intron (NM_001033328, intron 1 of 5)	Tmem185a	transmembrane protein 185A	3.93015	14.8395	10.9118588120334
chrX.59134101.59134200	5' UTR (NM_010200, exon 1 of 5)	Fgf13	fibroblast growth factor 13	2.85643	13.7798	10.9191942579301
chrX.134059401.134059500	intron (NM_001359054, intron 1 of 14)	Cstf2	cleavage stimulation factor, 3' pre-RNA subunit 2	3.66546	14.5855	10.9225362539059
chrX.9273001.9273100	exon (NM_023500, exon 1 of 3)	Xk	X-linked Kx blood group	2.687	13.614	10.9237050096869
chrX.162158801.162158900	exon (NM_001081052, exon 1 of 8)	Nhs	NHS actin remodeling regulator	3.16338	14.0877	10.9244339281417
chrX.100625901.100626000	promoter-TSS (NM_028303)	Pdzd11	PDZ domain containing 11	4.06748	14.9919	10.927231374323
chrX.58039201.58039300	Intergenic	Zic3	zinc finger protein of the cerebellum 3	29.0247	39.9501	10.9276041369065
chrX.74085001.74085100	intron (NM_010788, intron 1 of 3)	Mecp2	methyl CpG binding protein 2	0.878158	11.8051	10.9283625730994
chrX.152016001.152016100	promoter-TSS (NM_019710)	Ribc1	RIB43A domain with coiled-coils 1	5.55612	16.4857	10.9289617486339
chrX.71052301.71052400	intron (NM_001081354, intron 1 of 6)	Mamld1	mastermind-like domain containing 1	6.85514	17.7847	10.932978710305
chrX.13070401.13070500	Intergenic	Usp9x	ubiquitin specific peptidase 9, X chromosome	4.47045	15.4055	10.9368887219692
chrX.10718701.10718800	exon (NM_001166635, exon 2 of 2)	Mid1ip1	Mid1 interacting protein 1 (gastrulation specific G12-like (zebrafish))	12.0608	23.0037	10.9438256859526
chrX.104413401.104413500	intron (NM_009592, intron 1 of 15)	Abcb7	ATP-binding cassette, sub-family B (MDR/TAP), member 7	2.94038	13.8862	10.9452076592585
chrX.36598301.36598400	exon (NM_016783, exon 1 of 3)	Pgrmc1	progesterone receptor membrane component 1	3.1343	14.0817	10.9496914104524
chrX.73214401.73214500	5' UTR (NM_001293676, exon 1 of 9)	Xlr4b	X-linked lymphocyte-regulated 4B	22.0786	33.0317	10.9518027715746
chrX.73824901.73825000	promoter-TSS (NM_001290540)	Pdzd4	PDZ domain containing 4	1.09047	12.0453	10.9545454545455
chrX.48344101.48344200	intron (NM_178782, intron 2 of 14)	Bcorl1	BCL6 co-repressor-like 1	3.25163	14.2097	10.9579683454079
chrX.74282101.74282200	promoter-TSS (NM_001173547)	Dnase1l1	deoxyribonuclease 1-like 1	4.1101	15.0824	10.9712009050441
chrX.8145001.8145100	promoter-TSS (NR_033561)	Rbm3os	RNA binding motif protein 3, opposite strand	3.93641	14.911	10.9747001233894
chrX.74393701.74393800	promoter-TSS (NM_001313725)	Ikbkg	inhibitor of kappaB kinase gamma	10.1044	21.0823	10.9782038475635
chrX.155623801.155623900	promoter-TSS (NM_001093750)	Ptchd1	patched domain containing 1	5.64147	16.6187	10.9789780573884
chrX.98891101.98891200	promoter-TSS (NM_001313754)	Ophn1	oligophrenin 1	4.63214	15.6282	10.9942412847203
chrX.74429201.74429300	promoter-TSS (NM_010547)	Ikbkg	inhibitor of kappaB kinase gamma	2.88162	13.8784	10.994483725563
chrX.152144701.152144800	exon (NM_001114664, exon 1 of 15)	Iqsec2	IQ motif and Sec7 domain 2	3.19815	14.1918	10.9980316002353
chrX.72918501.72918600	promoter-TSS (NM_019405)	Nsdhl	NAD(P) dependent steroid dehydrogenase-like	2.56574	13.5636	11.0005662056135
chrX.77796601.77796700	promoter-TSS (NM_016979)	Prkx	protein kinase, X-linked	3.0871	14.0934	11.0075399784572
chrX.74393001.74393100	promoter-TSS (NM_001161423)	Fam3a	family with sequence similarity 3, member A	3.68039	14.7055	11.0249007578492
chrX.73639501.73639600	5' UTR (NM_029352, exon 1 of 4)	Dusp9	dual specificity phosphatase 9	2.28949	13.3112	11.0257912115497
chrX.151096201.151096300	exon (NM_001164578, exon 2 of 5)	Tsr2	TSR2 20S rRNA accumulation	7.50052	18.5279	11.0273159144893
chrX.167210601.167210700	Intergenic	Tmsb4x	thymosin, beta 4, X chromosome	5.44755	16.4772	11.0285017229251
chrX.102156701.102156800	intron (NM_146235, intron 1 of 1)	Ercc6l	excision repair cross-complementing rodent repair deficiency complementation group 6 like	1.72397	12.7585	11.0330637150561
chrX.52164001.52164100	intron (NM_008150, intron 1 of 8)	Gpc4	glypican 4	5.65857	16.6931	11.0384018472254
chrX.20617401.20617500	promoter-TSS (NM_001167775)	Rbm10	RNA binding motif protein 10	3.3377	14.3772	11.0402390499446
chrX.164027901.164028000	promoter-TSS (NM_181315)	Car5b	carbonic anhydrase 5b, mitochondrial	5.16611	16.2094	11.0408448912075
chrX.12090101.12090200	intron (NM_001168321, intron 1 of 13)	Bcor	BCL6 interacting corepressor	34.2913	45.3323	11.0424895272292
chrX.135838901.135839000	promoter-TSS (NM_001163015)	Gprasp2	G protein-coupled receptor associated sorting protein 2	3.87187	14.9162	11.0455000384941
chrX.74084901.74085000	intron (NM_010788, intron 1 of 3)	Mecp2	methyl CpG binding protein 2	2.46458	13.5138	11.0487247811191
chrX.13462101.13462200	Intergenic	Nyx	nyctalopin	1.35735	12.4155	11.0555631648633
chrX.58032801.58032900	intron (NM_009575, intron 1 of 2)	Zic3	zinc finger protein of the cerebellum 3	7.45486	18.5103	11.0570978731732
chrX.64276001.64276100	intron (NM_178740, intron 1 of 2)	Slitrk4	SLIT and NTRK-like family, member 4	2.62988	13.6897	11.0603525929739
chrX.106188101.106188200	intron (NM_008828, intron 1 of 10)	Pgk1	phosphoglycerate kinase 1	9.68822	20.7591	11.0690060908084
chrX.60892701.60892800	promoter-TSS (NR_155290)	Sox3	SRY (sex determining region Y)-box 3	3.56929	14.6564	11.0820367751061
chrX.12078601.12078700	intron (NM_001168321, intron 1 of 13)	Bcor	BCL6 interacting corepressor	2.48725	13.5662	11.0838098886365
chrX.152342901.152343000	promoter-TSS (NM_001358369)	Tspyl2	TSPY-like 2	3.93067	15.03	11.0963174644411
chrX.53266401.53266500	intron (NM_030167, intron 1 of 8)	Fam122b	family with sequence similarity 122, member B	10.7522	21.8525	11.0971777796996
chrX.152144601.152144700	exon (NM_001114664, exon 1 of 15)	Iqsec2	IQ motif and Sec7 domain 2	2.65914	13.7544	11.0990242616034
chrX.101254501.101254600	promoter-TSS (NM_018789)	Foxo4	forkhead box O4	6.33543	17.4351	11.1010558069382
chrX.85048601.85048700	intron (NM_001314034, intron 1 of 16)	Dmd	dystrophin, muscular dystrophy	4.14213	15.2489	11.1045805415148
chrX.12006301.12006400	Intergenic	Bcor	BCL6 interacting corepressor	2.73339	13.8364	11.1046349108168
chrX.20950801.20950900	promoter-TSS (NM_007922)	Elk1	ELK1, member of ETS oncogene family	1.41606	12.5239	11.1072276348173
[truncated: 2,216 more rows]
